# Supplementary material for: Analysis of the Gene Networks and Pathways Correlated with Tissue Differentiation in Prostate Cancer
Source: Int J Mol Sci. 2024 Mar 24;25(7):3626. doi: 10.3390/ijms25073626 (PMC11011430; doi:10.3390/ijms25073626)
Supplement: Supplementary file 1 [file ijms-25-03626-s001.zip]

Archive with 3 entries (3 files):
- ijms-2874248_SupplFigureS1.pdf
- ijms-2874248_SupplTableS1.csv
- ijms-2874248_SupplTableS2.csv
