# Supplementary material for: Analysis of the Gene Networks and Pathways Correlated with Tissue Differentiation in Prostate Cancer
Source: Int J Mol Sci. 2024 Mar 24;25(7):3626. doi: 10.3390/ijms25073626 (PMC11011430; doi:10.3390/ijms25073626)
Supplement: Supplementary file 1 [file ijms-25-03626-s001.zip › ijms-2874248_SupplTableS1.csv]

rnk	gene_name	gene_id	T_mean	T_stdev	T_No	N_mean	N_stdev	N_No	p value	T_FC	Log2FC	p-Adj
1	ANGPT1	ENSG00000154188.10	1.860716901	1.590006985	497	7.750973077	4.180670272	52	9.00E-69	0.240062362	-2.058518865	1.75E-64
2	APOBEC3C	ENSG00000244509.4	10.13848773	8.51633798	497	42.07277115	23.64325424	52	1.30E-67	0.24097504	-2.053044374	1.27E-63
3	TMLHE	ENSG00000185973.12	0.497895775	0.367555791	497	1.618646154	0.64939886	52	1.81E-62	0.307600135	-1.700871958	1.18E-58
4	C8orf88	ENSG00000253250.3	1.032196579	0.819295786	497	3.958205769	2.424199399	52	4.64E-60	0.260773856	-1.939128856	2.26E-56
5	C2orf88	ENSG00000187699.10	0.73910664	0.83852714	497	3.762448077	2.581276443	52	3.66E-59	0.196443014	-2.347817232	1.43E-55
6	CCDC27	ENSG00000162592.10	0.039826962	0.04065827	497	0.188696154	0.13709487	52	2.64E-56	0.211063983	-2.244247684	8.56E-53
7	TMEM35A	ENSG00000126950.8	4.535106036	4.278791076	497	17.20835577	9.320644472	52	1.98E-54	0.263540927	-1.92390107	5.52E-51
8	FRMD6	ENSG00000139926.16	4.021567606	2.557250238	497	11.41527308	5.227932803	52	4.29E-54	0.3522971	-1.505135496	1.04E-50
9	MYLK	ENSG00000065534.19	24.61842394	20.65054449	497	99.953225	72.90122867	52	8.35E-54	0.246299446	-2.021514712	1.81E-50
10	AOX1	ENSG00000138356.14	4.26484507	4.374198049	497	22.55353846	19.5368553	52	5.70E-53	0.189098712	-2.402788558	1.11E-49
11	PLP2	ENSG00000102007.11	18.36341207	9.706687954	497	43.60780962	13.5638036	52	1.25E-52	0.421103748	-1.247752379	2.21E-49
12	GPRC5B	ENSG00000167191.12	2.677659557	1.590706083	497	9.567686538	7.697153582	52	2.59E-51	0.279864892	-1.837197577	4.21E-48
13	HFE	ENSG00000010704.18	1.583667404	0.939056571	497	3.943773077	1.16666039	52	2.60E-51	0.401561493	-1.316307164	4.21E-48
14	NYNRIN	ENSG00000205978.6	2.20575996	1.876132872	497	8.293969231	5.75385656	52	2.47E-50	0.265947449	-1.910786896	3.45E-47
15	CAV2	ENSG00000105971.15	3.531618109	2.215996581	497	9.347730769	3.922822891	52	1.98E-49	0.377804859	-1.404286838	2.58E-46
16	COL17A1	ENSG00000065618.21	3.9048666	4.064096627	497	14.5268	7.106775676	52	2.46E-49	0.26880432	-1.895371771	3.00E-46
17	COL4A6	ENSG00000197565.16	1.887631992	1.860199408	497	6.777730769	3.332055426	52	2.53E-49	0.278505012	-1.844224804	3.00E-46
18	C22orf23	ENSG00000128346.11	0.955684105	0.490770632	497	2.352175	1.163143561	52	9.22E-49	0.406298045	-1.299389672	9.98E-46
19	EFNB1	ENSG00000090776.6	6.963558954	3.842995695	497	16.938425	6.78056641	52	1.26E-48	0.41111018	-1.282402998	1.29E-45
20	SCARA3	ENSG00000168077.14	8.792902414	6.218737742	497	29.21208462	20.55420429	52	3.09E-48	0.301002223	-1.732153953	3.01E-45
21	MED21	ENSG00000152944.9	7.606607445	1.846112226	497	12.13540962	2.533167305	52	3.28E-48	0.626810935	-0.673897746	3.04E-45
22	RAB9B	ENSG00000123570.4	1.289652716	1.006933773	497	4.66405	3.475406321	52	5.40E-48	0.276509196	-1.854600633	4.79E-45
23	PAK3	ENSG00000077264.15	0.371319718	0.33294893	497	1.275771154	0.712448179	52	6.45E-48	0.291055114	-1.780635728	5.47E-45
24	PLEKHA2	ENSG00000169499.15	3.141728571	1.640522572	497	7.551355769	3.47763333	52	2.42E-47	0.416048279	-1.265177144	1.97E-44
25	CXCR2	ENSG00000180871.8	0.191799598	0.287041788	497	1.200009615	1.091748669	52	2.71E-47	0.159831717	-2.64537437	2.11E-44
26	TSPAN18	ENSG00000157570.12	3.368288732	2.420193399	497	11.294475	8.197165593	52	4.90E-47	0.298224462	-1.745529495	3.68E-44
27	RHBDL3	ENSG00000141314.13	0.261122133	0.23922707	497	0.901284615	0.50850162	52	6.13E-47	0.289722168	-1.787258019	4.42E-44
28	MICALL1	ENSG00000100139.13	6.792926962	2.187892774	497	13.01463077	5.543651638	52	9.55E-47	0.521945423	-0.938029135	6.65E-44
29	ASPA	ENSG00000108381.11	0.422087928	0.473629846	497	1.800865385	1.280061261	52	1.75E-46	0.23438061	-2.093074872	1.18E-43
30	PCDH7	ENSG00000169851.15	1.818381288	1.479022252	497	6.521507692	4.849893498	52	3.92E-46	0.278828359	-1.842550793	2.55E-43
31	TP63	ENSG00000073282.14	3.798870221	4.028049412	497	13.36226923	5.381836768	52	4.58E-46	0.284298285	-1.814522699	2.88E-43
32	ACOX2	ENSG00000168306.13	2.043006439	1.699978442	497	6.022842308	2.148762802	52	1.21E-45	0.339209684	-1.559750737	7.35E-43
33	FAXDC2	ENSG00000170271.11	3.823027163	2.713339251	497	10.18071923	3.450429849	52	1.21E-45	0.375516413	-1.413052129	7.35E-43
34	FAM83B	ENSG00000168143.9	0.273313682	0.317675404	497	1.111376923	0.683610118	52	1.38E-45	0.245923481	-2.023718604	7.93E-43
35	NECAB1	ENSG00000123119.12	0.5936666	0.501435814	497	1.941192308	1.140349318	52	1.44E-45	0.305825753	-1.709218196	8.01E-43
36	ANO6	ENSG00000177119.16	6.66182173	3.82360606	497	17.23310962	9.499595103	52	3.05E-45	0.386571076	-1.371194399	1.65E-42
37	MAT2B	ENSG00000038274.17	11.68996398	3.081038242	497	18.94235577	4.302359597	52	6.58E-45	0.617133588	-0.696345278	3.47E-42
38	DAAM2	ENSG00000146122.17	1.258295775	1.002414627	497	3.994057692	2.453698833	52	1.01E-44	0.315041963	-1.666384089	5.18E-42
40	TMEM252	ENSG00000181778.5	1.339344467	1.458591989	497	5.854223077	4.716051918	52	1.05E-44	0.228782615	-2.127950668	5.23E-42
39	NKAPL	ENSG00000189134.4	0.312804628	0.275972338	497	1.119082692	0.793593318	52	1.05E-44	0.279518779	-1.838982884	5.23E-42
41	PGAP4	ENSG00000165152.9	1.985307847	1.508575703	497	5.440575	1.785826624	52	1.07E-44	0.364907725	-1.454396402	5.23E-42
42	GATM	ENSG00000171766.17	1.070946278	0.73434632	497	2.869346154	1.267778436	52	1.13E-44	0.373237044	-1.421835913	5.27E-42
43	PHYHIPL	ENSG00000165443.12	0.459588129	0.566807263	497	1.923242308	1.191200266	52	1.39E-44	0.238965276	-2.065127099	6.30E-42
44	C12orf75	ENSG00000235162.9	9.866144266	6.936172739	497	28.99700577	17.76487873	52	3.42E-44	0.340247002	-1.555345645	1.52E-41
45	KLHL4	ENSG00000102271.14	0.07047163	0.064923754	497	0.293428846	0.255789267	52	4.65E-44	0.240165992	-2.057896218	2.02E-41
46	UBXN10	ENSG00000162543.6	0.807111871	0.771050531	497	2.788401923	1.634383803	52	4.90E-44	0.289453204	-1.788597969	2.08E-41
47	CHRDL1	ENSG00000101938.15	18.78779497	17.11685801	497	70.16908077	53.66017304	52	1.20E-43	0.267750336	-1.901039709	4.96E-41
48	MAMLD1	ENSG00000013619.14	0.803182294	0.616945043	497	2.344826923	1.25042168	52	4.78E-43	0.342533722	-1.545682068	1.94E-40
50	ETNK2	ENSG00000143845.15	1.455182093	0.830568041	497	3.423605769	1.376154913	52	5.12E-43	0.425043708	-1.234316891	2.04E-40
49	CALM1	ENSG00000198668.13	38.19689356	12.38826538	497	67.18377308	19.32965116	52	5.12E-43	0.568543442	-0.814657506	2.04E-40
51	HOXD13	ENSG00000128714.6	2.941040644	3.037799431	497	10.21046731	5.333303162	52	9.48E-43	0.288041728	-1.795650268	3.62E-40
52	GCNT4	ENSG00000176928.7	0.35289336	0.289399889	497	1.886596154	2.103017009	52	1.52E-42	0.187052942	-2.418481438	5.72E-40
53	SH3GLB1	ENSG00000097033.14	13.0837334	2.765212011	497	19.28035385	3.491453498	52	1.54E-42	0.678604423	-0.559357262	5.72E-40
54	PDZRN4	ENSG00000165966.16	2.112845674	1.667596045	497	6.587094231	4.230679039	52	1.59E-42	0.320755344	-1.640454793	5.76E-40
55	CAV1	ENSG00000105974.13	19.36267163	14.18614404	497	63.72122115	49.53933521	52	1.77E-42	0.303865357	-1.718495889	6.29E-40
56	PAK5	ENSG00000101349.17	0.140137827	0.146504707	497	0.464334615	0.17003188	52	1.91E-42	0.301803532	-1.728318405	6.67E-40
57	PRDM11	ENSG00000019485.13	1.020516097	0.433045587	497	1.992780769	0.563316324	52	2.28E-42	0.512106556	-0.965484066	7.79E-40
58	MR1	ENSG00000153029.14	2.261865795	1.262811284	497	5.05865	1.542232977	52	4.75E-42	0.447128343	-1.161239095	1.60E-39
59	RCBTB2	ENSG00000136161.13	5.591731388	1.981289773	497	10.30786154	3.562763188	52	5.64E-42	0.542472497	-0.882378099	1.86E-39
60	PCP4L1	ENSG00000248485.2	2.251076459	2.852534514	497	10.54806538	8.828840879	52	6.60E-42	0.213411311	-2.228291453	2.14E-39
61	LURAP1	ENSG00000171357.6	0.582865392	0.439234757	497	1.528203846	0.421850314	52	6.70E-42	0.381405526	-1.390602349	2.14E-39
62	MBNL2	ENSG00000139793.18	9.279470624	4.538981372	497	19.42577115	6.002712773	52	6.76E-42	0.477688662	-1.06585746	2.14E-39
63	LCA5	ENSG00000135338.14	1.022191751	0.49254276	497	2.183017308	0.857227714	52	7.58E-42	0.468247204	-1.094657715	2.34E-39
64	DUSP19	ENSG00000162999.13	0.636718109	0.303310944	497	1.363225	0.567397965	52	1.06E-41	0.467067512	-1.098296996	3.24E-39
65	FAM107A	ENSG00000168309.18	8.497823944	7.270419785	497	25.60698269	12.73790232	52	1.23E-41	0.33185573	-1.59137191	3.70E-39
66	SGCB	ENSG00000163069.13	8.606522133	3.808754079	497	18.34165577	8.811350171	52	1.32E-41	0.469233653	-1.091621609	3.90E-39
67	MYOF	ENSG00000138119.17	10.64768974	7.268128665	497	26.83660769	9.676154607	52	1.39E-41	0.396759898	-1.33366188	4.05E-39
68	PPARGC1A	ENSG00000109819.9	0.477447686	0.502832848	497	1.608069231	0.709889764	52	1.44E-41	0.29690742	-1.751914947	4.12E-39
69	MCC	ENSG00000171444.18	2.554523541	1.738614388	497	6.503	2.597844604	52	1.50E-41	0.392822319	-1.348051193	4.25E-39
70	SLMAP	ENSG00000163681.16	6.606871026	2.640100441	497	14.63806538	9.036267877	52	2.32E-41	0.451348648	-1.147685809	6.47E-39
71	DUOXA1	ENSG00000140254.12	1.079359155	1.343974676	497	4.865953846	3.972997443	52	2.85E-41	0.221818617	-2.17254764	7.83E-39
72	DUOX1	ENSG00000137857.17	1.672553119	1.752631101	497	7.393928846	6.796224208	52	3.15E-41	0.226206277	-2.144289132	8.54E-39
74	MYOCD	ENSG00000141052.18	1.980045272	1.82613942	497	6.462136538	3.811850774	52	3.37E-41	0.306407217	-1.706477817	8.92E-39
73	STK26	ENSG00000134602.16	6.698077264	3.48805912	497	15.42931154	7.732226546	52	3.34E-41	0.434113813	-1.203854767	8.92E-39
75	YAP1	ENSG00000137693.14	16.90459014	5.833348237	497	30.29239423	9.446903185	52	3.68E-41	0.558047344	-0.841540571	9.56E-39
76	SNX7	ENSG00000162627.17	5.379849497	2.67173077	497	11.38693077	3.922945401	52	4.29E-41	0.47245826	-1.081741217	1.10E-38
77	GNAZ	ENSG00000128266.9	2.52647505	2.019372165	497	8.650117308	6.960961438	52	6.92E-41	0.29207408	-1.775593762	1.75E-38
78	NEURL1B	ENSG00000214357.9	4.510295171	2.378316781	497	10.72750385	6.057940708	52	1.19E-40	0.420442186	-1.250020662	2.97E-38
79	CA14	ENSG00000118298.12	0.681059356	0.820055831	497	4.198390385	4.76186288	52	1.37E-40	0.162219159	-2.623983875	3.38E-38
81	HSPB8	ENSG00000152137.8	24.67387505	23.97126914	497	88.09584038	63.03891758	52	1.41E-40	0.28007991	-1.836089592	3.43E-38
80	CAMK2G	ENSG00000148660.20	6.987972435	2.407155219	497	13.44721731	6.542284	52	1.41E-40	0.519659367	-0.944361838	3.43E-38
82	RNF180	ENSG00000164197.12	2.309413078	1.003937976	497	4.789242308	2.204509531	52	1.58E-40	0.482208443	-1.052271184	3.75E-38
83	SCPEP1	ENSG00000121064.13	21.45313441	8.526639414	497	41.90471538	17.06344608	52	1.61E-40	0.511950367	-0.965924146	3.79E-38
84	SEC23A	ENSG00000100934.15	4.881434809	2.117416395	497	10.46015577	5.551311961	52	2.20E-40	0.466669418	-1.099527168	5.11E-38
85	DENND2B	ENSG00000166444.19	2.672866197	1.52856404	497	6.053936538	2.205241968	52	3.21E-40	0.44150879	-1.179485934	7.37E-38
86	JPH4	ENSG00000092051.17	2.4707334	2.850006769	497	10.15800962	7.937589401	52	3.31E-40	0.243230071	-2.039606492	7.51E-38
87	GJA1	ENSG00000152661.9	25.4150501	16.81135284	497	62.46258846	24.23938312	52	5.54E-40	0.406884356	-1.297309283	1.24E-37
88	PGRMC1	ENSG00000101856.10	72.6378493	25.04804152	497	132.2984231	50.48967512	52	6.43E-40	0.549045466	-0.865002472	1.43E-37
89	TGFBR3	ENSG00000069702.11	4.344123944	2.623945862	497	13.50104423	11.65146484	52	7.06E-40	0.32176207	-1.635933827	1.55E-37
90	ANP32E	ENSG00000143401.15	6.355800201	3.218880386	497	13.89000962	6.122403759	52	7.29E-40	0.457580691	-1.12790192	1.58E-37
91	METTL7A	ENSG00000185432.12	23.36403984	11.65578581	497	49.00928269	16.94358296	52	8.78E-40	0.476726827	-1.068765282	1.88E-37
92	TRIM61	ENSG00000183439.9	0.157981891	0.129835855	497	0.559236538	0.477726561	52	1.10E-39	0.282495653	-1.823699427	2.34E-37
93	TOR1AIP1	ENSG00000143337.19	17.21262052	5.189829638	497	28.07074808	5.485597171	52	2.07E-39	0.613187097	-0.705600756	4.34E-37
94	CDIN1	ENSG00000186073.14	0.694852716	0.413772869	497	1.747475	1.033216569	52	2.17E-39	0.397632422	-1.330492699	4.51E-37
95	CDC42EP4	ENSG00000179604.10	15.82601107	6.335813164	497	29.18969808	7.230593956	52	2.23E-39	0.542177964	-0.883161617	4.57E-37
96	GNAO1	ENSG00000087258.16	0.687571831	0.582748548	497	3.793675	4.51411933	52	2.79E-39	0.181241627	-2.464013748	5.67E-37
97	PLAG1	ENSG00000181690.8	0.270258551	0.231616682	497	0.825413462	0.493043673	52	3.14E-39	0.32742203	-1.610776701	6.31E-37
98	C20orf194	ENSG00000088854.12	2.643160161	1.291735304	497	5.810555769	2.943800678	52	3.24E-39	0.454889389	-1.136412313	6.44E-37
99	L3MBTL4	ENSG00000154655.16	0.266072233	0.239745035	497	0.768928846	0.266881089	52	3.31E-39	0.34602972	-1.531032141	6.53E-37
100	ID4	ENSG00000172201.12	7.900301811	7.30036409	497	24.68979615	13.58055977	52	4.10E-39	0.319982464	-1.643935252	8.00E-37
101	FERMT2	ENSG00000073712.15	7.081336821	4.053099968	497	17.75816731	11.12131981	52	4.23E-39	0.39876507	-1.326389053	8.17E-37
102	STOX2	ENSG00000173320.12	0.412492153	0.350188272	497	1.143671154	0.381061048	52	4.44E-39	0.36067374	-1.471233708	8.49E-37
103	LMO3	ENSG00000048540.15	0.822638229	0.867276032	497	3.700821154	3.639741691	52	4.87E-39	0.222285324	-2.169515395	9.22E-37
104	RPE65	ENSG00000116745.7	0.319657143	0.457605313	497	1.454325	1.08836737	52	6.10E-39	0.219797599	-2.185752468	1.14E-36
105	B3GNT9	ENSG00000237172.4	3.671279678	2.228596444	497	8.533961538	3.345530398	52	7.36E-39	0.430196417	-1.216932586	1.37E-36
106	MPP2	ENSG00000108852.15	1.371875855	1.059881799	497	3.738696154	1.780435979	52	7.72E-39	0.366939649	-1.446385294	1.42E-36
107	CCDC85A	ENSG00000055813.6	0.131981087	0.12019011	497	0.466217308	0.373348012	52	7.98E-39	0.283089204	-1.820671364	1.45E-36
108	MYH11	ENSG00000133392.18	150.7394801	133.8752403	497	503.4931077	371.6135864	52	8.66E-39	0.299387375	-1.73991471	1.56E-36
109	ZNF516	ENSG00000101493.11	2.394093964	1.519016626	497	5.751690385	2.469242692	52	1.19E-38	0.416241801	-1.26450624	2.12E-36
110	HSPA4L	ENSG00000164070.12	0.692775654	0.524589935	497	1.883286538	0.956069623	52	1.32E-38	0.36785462	-1.442792384	2.34E-36
111	SEPTIN10	ENSG00000186522.15	11.69680604	3.635489328	497	19.49531923	5.115254989	52	1.60E-38	0.599980226	-0.737013141	2.81E-36
112	PRRG4	ENSG00000135378.4	4.29903159	2.462120919	497	9.614823077	3.67764317	52	2.99E-38	0.447125397	-1.161248601	5.21E-36
113	PLBD1	ENSG00000121316.11	2.582021328	1.637053403	497	7.007682692	4.919471047	52	4.50E-38	0.368455799	-1.440436535	7.76E-36
114	GNAL	ENSG00000141404.17	1.22706841	0.888428356	497	3.272844231	1.775249278	52	6.35E-38	0.374924171	-1.415329257	1.09E-35
117	KITLG	ENSG00000049130.16	4.016559557	2.622513424	497	9.737638462	4.258172991	52	7.67E-38	0.412477786	-1.27761167	1.29E-35
115	RBMS3	ENSG00000144642.22	0.87018833	0.525110315	497	2.035063462	0.917082779	52	7.62E-38	0.427597638	-1.225674211	1.29E-35
116	FEM1B	ENSG00000169018.6	10.2553666	2.564688763	497	15.590275	3.171061597	52	7.65E-38	0.657805369	-0.604267311	1.29E-35
118	AFAP1L2	ENSG00000169129.15	3.582016901	2.653062277	497	10.99278077	8.575986941	52	8.08E-38	0.325851755	-1.61771233	1.34E-35
119	LARGE1	ENSG00000133424.22	2.067917304	1.069570923	497	4.688753846	2.587063971	52	8.56E-38	0.44103772	-1.181026047	1.40E-35
120	SAMD12	ENSG00000177570.15	0.600151509	0.502364667	497	1.991384615	1.606444217	52	1.24E-37	0.301373981	-1.730373227	2.02E-35
121	GSTM4	ENSG00000168765.17	2.796884507	1.669430843	497	6.417648077	2.688989564	52	1.38E-37	0.435811449	-1.198223998	2.22E-35
122	CALD1	ENSG00000122786.20	64.75557445	35.30250881	497	157.2712346	101.4548683	52	1.86E-37	0.411744555	-1.280178523	2.97E-35
123	SRD5A2	ENSG00000277893.2	3.886465594	3.696254337	497	12.13471731	6.810529823	52	2.24E-37	0.320276566	-1.642609852	3.56E-35
124	DOK4	ENSG00000125170.11	3.707620926	2.032880575	497	7.990051923	2.874594256	52	2.45E-37	0.464029641	-1.107711131	3.85E-35
125	MFN2	ENSG00000116688.18	13.29082052	2.786041174	497	20.24953846	7.225899114	52	2.88E-37	0.656351776	-0.607458851	4.50E-35
126	IGSF1	ENSG00000147255.19	0.282490744	0.414173454	497	1.31775	1.078813213	52	3.33E-37	0.214373549	-2.221801189	5.16E-35
127	CLIP4	ENSG00000115295.20	2.547915895	1.32615161	497	5.648811538	2.897640759	52	3.88E-37	0.451053443	-1.148629714	5.96E-35
128	PLAAT5	ENSG00000168004.10	0.28254004	0.268283698	497	1.276544231	1.379515941	52	3.99E-37	0.221331963	-2.175716286	6.08E-35
130	CYP4B1	ENSG00000142973.14	3.52823501	4.897937558	497	16.03860577	13.46620937	52	4.13E-37	0.219983898	-2.184530167	6.20E-35
129	ARHGAP20	ENSG00000137727.12	0.663974648	0.641588272	497	2.081171154	1.155239704	52	4.10E-37	0.319038944	-1.648195555	6.20E-35
131	ALDH1A2	ENSG00000128918.15	2.665748089	2.054030826	497	8.279948077	6.570503354	52	8.13E-37	0.321952271	-1.635081268	1.21E-34
132	PLEKHG3	ENSG00000126822.17	2.47754507	1.115099236	497	4.878665385	1.853069185	52	1.00E-36	0.507832547	-0.977575235	1.48E-34
133	AHNAK2	ENSG00000185567.7	1.459525956	1.298707097	497	4.872932692	3.865238077	52	1.26E-36	0.299516954	-1.739290427	1.85E-34
134	EYA4	ENSG00000112319.19	0.607559155	0.525988028	497	1.942821154	1.4534945	52	1.34E-36	0.312720064	-1.67705631	1.95E-34
135	MSRB3	ENSG00000174099.12	8.764574044	6.280857402	497	25.11556154	18.34179105	52	1.36E-36	0.348969862	-1.518825648	1.96E-34
136	KANK1	ENSG00000107104.20	6.04134668	2.639271389	497	11.64293846	4.210005212	52	2.17E-36	0.518885048	-0.946513131	3.11E-34
137	ZNF157	ENSG00000147117.8	0.048877062	0.047932472	497	0.147571154	0.065821084	52	3.00E-36	0.331210139	-1.594181258	4.26E-34
138	SBSPON	ENSG00000164764.11	2.114780282	2.626457076	497	10.29486538	10.73985662	52	3.86E-36	0.205420878	-2.283345277	5.45E-34
139	NRG2	ENSG00000158458.21	0.412446479	0.387026956	497	1.186403846	0.441186549	52	4.48E-36	0.347644253	-1.524316355	6.28E-34
140	ST6GALNAC2	ENSG00000070731.11	0.50907827	0.505341924	497	1.611211538	0.92806403	52	4.89E-36	0.315959921	-1.662186528	6.81E-34
141	HMGN4	ENSG00000182952.5	31.19068994	6.983410024	497	46.11491154	11.81478407	52	5.01E-36	0.676368856	-0.564117864	6.93E-34
142	GATA3	ENSG00000107485.18	3.467741851	3.988670962	497	15.95415	16.49514141	52	5.14E-36	0.217356729	-2.201863335	7.06E-34
143	TCF7L1	ENSG00000152284.5	3.631000402	2.213723072	497	8.315607692	3.589949797	52	5.29E-36	0.436648834	-1.195454607	7.21E-34
144	SEMA6D	ENSG00000137872.17	0.535022133	0.561504986	497	1.73655	0.960142112	52	5.90E-36	0.308094862	-1.698553472	7.99E-34
146	KPNA3	ENSG00000102753.10	7.061513682	2.4118325	497	12.363325	4.591960885	52	6.22E-36	0.571166226	-0.808017422	8.32E-34
145	SLC25A12	ENSG00000115840.14	4.610379477	1.371066821	497	7.512830769	2.238869376	52	6.18E-36	0.61366742	-0.704471103	8.32E-34
147	ATP2B4	ENSG00000058668.15	10.82645915	7.800013519	497	29.37694423	18.92124745	52	6.57E-36	0.36853592	-1.440122854	8.71E-34
148	ARHGAP23	ENSG00000275832.5	3.314147485	2.391348976	497	8.4651	4.221513332	52	6.82E-36	0.391507187	-1.352889303	8.98E-34
149	SLC16A5	ENSG00000170190.16	3.185175453	3.380696031	497	9.959369231	4.017707221	52	6.90E-36	0.319816986	-1.64468153	9.03E-34
150	NDRG2	ENSG00000165795.23	14.80857425	9.015115403	497	36.63881923	22.96297634	52	7.68E-36	0.404177169	-1.306940265	9.99E-34
151	PARM1	ENSG00000169116.11	35.82886801	20.8071097	497	78.11812308	27.61978397	52	8.46E-36	0.458649883	-1.124534823	1.09E-33
152	STAT5B	ENSG00000173757.10	13.36389537	3.198411201	497	19.90055385	4.437810554	52	1.06E-35	0.671533841	-0.574467991	1.35E-33
153	PLCD1	ENSG00000187091.14	4.799692555	1.542221362	497	7.928523077	2.055474599	52	1.18E-35	0.60537032	-0.72411015	1.50E-33
154	GPR156	ENSG00000175697.11	0.079528571	0.057120583	497	0.202878846	0.104908277	52	1.89E-35	0.392000314	-1.351073285	2.39E-33
155	VWA5A	ENSG00000110002.16	2.942171026	1.893464225	497	6.871653846	2.929973998	52	2.00E-35	0.428160541	-1.223776251	2.51E-33
156	ITGA2	ENSG00000164171.11	3.112154728	2.146807256	497	7.865386538	4.332784956	52	2.28E-35	0.395677277	-1.337603878	2.85E-33
157	PDK2	ENSG00000005882.12	4.31151167	1.41415894	497	7.262086538	2.294545566	52	3.67E-35	0.5937015	-0.752190337	4.55E-33
158	RARB	ENSG00000077092.19	3.44642173	1.585378255	497	6.657080769	2.218856791	52	4.41E-35	0.517707663	-0.949790422	5.45E-33
159	RAB7B	ENSG00000276600.5	1.68630664	1.311837785	497	4.289030769	1.624177976	52	5.53E-35	0.393167298	-1.346784766	6.78E-33
160	MECOM	ENSG00000085276.19	1.459587928	1.054730247	497	3.978305769	2.704720184	52	7.29E-35	0.366886814	-1.44659304	8.88E-33
161	SCN2B	ENSG00000149575.9	0.341013682	0.336279261	497	1.048259615	0.579602135	52	7.87E-35	0.325314147	-1.620094532	9.53E-33
162	CACHD1	ENSG00000158966.16	1.861779879	1.294794852	497	4.525065385	2.01988044	52	8.21E-35	0.411437122	-1.281256128	9.88E-33
163	SLCO3A1	ENSG00000176463.14	0.941750503	0.629499087	497	2.309201923	1.232754424	52	9.00E-35	0.407825099	-1.293977528	1.08E-32
164	STAC	ENSG00000144681.10	1.479871026	2.06402952	497	7.803807692	8.537973954	52	9.61E-35	0.189634482	-2.398706776	1.14E-32
165	MAMDC2	ENSG00000165072.10	1.359691751	1.106711335	497	3.847342308	2.430507722	52	1.09E-34	0.353410651	-1.500582575	1.29E-32
166	RIMS3	ENSG00000117016.10	0.815339638	0.495954952	497	1.946925	1.138090913	52	1.12E-34	0.41878328	-1.255724251	1.32E-32
167	PGM5	ENSG00000154330.13	18.03018672	17.75536648	497	60.413725	45.86131423	52	1.14E-34	0.298445208	-1.744462006	1.33E-32
168	RMDN2	ENSG00000115841.21	0.964191549	0.291080674	497	1.572069231	0.496788285	52	1.48E-34	0.613326392	-0.705273062	1.72E-32
169	PARVA	ENSG00000197702.14	12.38052093	4.590781944	497	22.60627692	9.881431092	52	1.50E-34	0.547658554	-0.868651391	1.73E-32
170	ME1	ENSG00000065833.9	2.95049497	2.141795744	497	10.36546346	10.66041572	52	1.66E-34	0.2846467	-1.812755721	1.90E-32
171	ROR2	ENSG00000169071.15	4.014933199	2.873234568	497	9.533865385	2.908433359	52	1.81E-34	0.421123336	-1.247685272	2.06E-32
172	EID3	ENSG00000255150.2	1.173060563	0.677301158	497	2.577748077	1.130044859	52	1.85E-34	0.455071841	-1.135833777	2.10E-32
173	FBXO30	ENSG00000118496.5	1.872462978	0.744074269	497	3.488411538	1.483847987	52	1.87E-34	0.536766651	-0.897633054	2.11E-32
174	PRNP	ENSG00000171867.17	49.46315634	19.84617431	497	91.18845	35.24530131	52	2.15E-34	0.542427866	-0.882496799	2.41E-32
175	RAB38	ENSG00000123892.12	1.106816901	0.848864895	497	3.036825	1.959140083	52	2.33E-34	0.364465157	-1.456147196	2.60E-32
176	PDE7B	ENSG00000171408.14	0.870162575	0.555898016	497	2.676396154	2.540749023	52	2.60E-34	0.325124729	-1.620934803	2.88E-32
177	GSTP1	ENSG00000084207.18	60.79802072	60.00766323	497	250.9028423	264.4928203	52	2.85E-34	0.242316987	-2.04503255	3.14E-32
178	MXRA7	ENSG00000182534.13	9.395757545	5.691514911	497	21.790925	11.58971187	52	2.94E-34	0.431177545	-1.213646048	3.22E-32
179	SYNPO2	ENSG00000172403.11	21.07995392	18.56245235	497	75.52141538	72.72445361	52	3.38E-34	0.279125514	-1.841014092	3.68E-32
180	TPM1	ENSG00000140416.23	31.8229165	20.08549939	497	87.24501154	71.10262025	52	3.84E-34	0.364753422	-1.455006582	4.16E-32
181	ACSL4	ENSG00000068366.20	3.646126157	2.026909393	497	7.782644231	3.234540546	52	4.30E-34	0.468494518	-1.093895928	4.63E-32
182	RBBP8	ENSG00000101773.19	3.47005996	1.194286728	497	6.217044231	2.889213737	52	4.98E-34	0.55815269	-0.841268251	5.34E-32
183	TNS1	ENSG00000079308.19	25.78413078	19.18511401	497	69.24933462	44.5665293	52	5.05E-34	0.372337596	-1.425316798	5.38E-32
184	ADAMTS5	ENSG00000154736.6	0.685146881	0.676038341	497	2.402980769	2.059982516	52	5.62E-34	0.285123747	-1.810339893	5.96E-32
185	TRIM9	ENSG00000100505.13	0.071802817	0.067034551	497	0.329611538	0.389092802	52	6.39E-34	0.217840726	-2.198654399	6.73E-32
186	TBC1D1	ENSG00000065882.16	5.581667404	2.604251652	497	10.70677692	3.469777988	52	6.71E-34	0.521320977	-0.939756182	7.03E-32
187	SVIL	ENSG00000197321.15	10.85536237	7.100744703	497	27.74532308	18.80649414	52	7.16E-34	0.39125017	-1.353836716	7.47E-32
188	PRKG1	ENSG00000185532.20	0.551967404	0.464137198	497	1.653311538	1.225544995	52	8.29E-34	0.333855654	-1.582703622	8.60E-32
189	ANKMY2	ENSG00000106524.9	6.186140443	1.642431573	497	9.771880769	3.461374122	52	8.54E-34	0.633055252	-0.659596674	8.81E-32
190	PPP1R3C	ENSG00000119938.9	4.584653521	3.844698194	497	14.32827885	11.73377862	52	8.78E-34	0.319972383	-1.643980704	9.01E-32
192	ZNF185	ENSG00000147394.18	8.552445674	6.050597179	497	33.92554808	39.2799757	52	9.13E-34	0.252094547	-1.987963183	9.30E-32
191	VAMP3	ENSG00000049245.13	32.3225672	6.359558214	497	44.626875	7.652039054	52	9.11E-34	0.724284799	-0.465370998	9.30E-32
193	PJA1	ENSG00000181191.12	10.57858209	2.999396742	497	20.74618077	14.79994314	52	1.15E-33	0.509905038	-0.971699503	1.16E-31
194	AJUBA	ENSG00000129474.16	2.699990946	1.733992495	497	5.993821154	1.847660437	52	1.52E-33	0.450462381	-1.150521466	1.53E-31
195	NT5E	ENSG00000135318.12	2.914938632	2.021216054	497	7.064667308	3.464654773	52	1.56E-33	0.412608054	-1.277156112	1.56E-31
196	NPTN	ENSG00000156642.17	33.76280805	10.56484241	497	54.58510577	14.83268648	52	1.68E-33	0.618535177	-0.693072449	1.67E-31
197	PIP5K1B	ENSG00000107242.20	0.660908451	0.58974135	497	2.235851923	2.009782036	52	1.70E-33	0.295595806	-1.758302295	1.68E-31
198	BNIP2	ENSG00000140299.13	5.782810664	1.716704397	497	9.254130769	2.771926412	52	1.96E-33	0.624889664	-0.678326618	1.93E-31
199	FAM13B	ENSG00000031003.10	6.118545272	2.079977483	497	10.60794423	4.317006539	52	2.01E-33	0.576788974	-0.793884509	1.97E-31
200	PIK3R1	ENSG00000145675.15	7.319750704	3.714913145	497	14.71336923	5.580334364	52	2.30E-33	0.497489772	-1.00726123	2.24E-31
201	MEIS2	ENSG00000134138.20	3.30829497	2.568002781	497	8.457594231	4.014139086	52	2.41E-33	0.39116265	-1.354159473	2.34E-31
202	CCDC69	ENSG00000198624.13	6.941086318	4.599236348	497	17.85795769	12.40200223	52	2.53E-33	0.388683098	-1.363333722	2.44E-31
203	KATNAL1	ENSG00000102781.14	1.279878068	0.622683878	497	2.691653846	1.502276026	52	2.79E-33	0.475498761	-1.072486513	2.68E-31
204	DAB2IP	ENSG00000136848.17	7.06654326	2.980499478	497	13.30382885	5.638148608	52	3.30E-33	0.531166128	-0.912764945	3.16E-31
205	KCTD14	ENSG00000151364.17	0.46947827	0.423972958	497	1.759840385	1.810350469	52	3.35E-33	0.266773211	-1.906314295	3.19E-31
206	SPOCK3	ENSG00000196104.11	8.368291348	7.179173885	497	25.69308269	20.2122497	52	3.51E-33	0.325702114	-1.618375011	3.32E-31
207	RND2	ENSG00000108830.10	0.909191549	0.829912551	497	2.505188462	1.034167419	52	3.65E-33	0.362923414	-1.46226296	3.44E-31
208	PLS3	ENSG00000102024.18	13.52552032	8.10509973	497	30.86286346	16.61742405	52	3.91E-33	0.438245801	-1.190187827	3.67E-31
209	WDR1	ENSG00000071127.17	37.04853642	8.577613768	497	54.81383462	15.68862707	52	3.95E-33	0.675897548	-0.565123514	3.69E-31
210	MPZL2	ENSG00000149573.9	17.55915755	8.888330735	497	36.20239808	17.0811149	52	4.29E-33	0.48502747	-1.043861637	3.99E-31
211	ALDH1L2	ENSG00000136010.14	0.464351911	0.451174563	497	1.685898077	1.597339551	52	4.46E-33	0.275432968	-1.860226841	4.13E-31
212	VCL	ENSG00000035403.18	19.20586901	12.56178378	497	50.11048654	37.08179213	52	4.97E-33	0.383270456	-1.383565301	4.57E-31
213	C11orf45	ENSG00000174370.11	0.444179074	0.33449813	497	1.632153846	1.787122129	52	5.18E-33	0.272142896	-1.877563718	4.74E-31
214	GSTM3	ENSG00000134202.11	6.771203421	4.466719611	497	32.90214423	43.33967648	52	6.29E-33	0.205798241	-2.280697444	5.73E-31
215	CLIC4	ENSG00000169504.15	36.70892616	17.43047754	497	75.11415577	39.80196951	52	8.20E-33	0.488708497	-1.032953906	7.44E-31
216	SCN5A	ENSG00000183873.18	0.090740241	0.103412949	497	0.312784615	0.218879865	52	8.54E-33	0.290104554	-1.785355152	7.71E-31
217	ANGPTL1	ENSG00000116194.13	1.179951107	1.256526007	497	4.382071154	4.019608783	52	9.03E-33	0.269267902	-1.892885831	8.11E-31
218	PALLD	ENSG00000129116.19	22.4310827	14.75301756	497	61.74375385	51.2990331	52	9.27E-33	0.363293148	-1.460793939	8.30E-31
219	C3orf70	ENSG00000187068.3	1.82992334	1.306265778	497	4.608303846	2.691745573	52	9.77E-33	0.397092597	-1.33245263	8.70E-31
220	DCC	ENSG00000187323.12	0.025574044	0.047716223	497	0.145040385	0.147893296	52	1.10E-32	0.17632361	-2.503702428	9.79E-31
221	MYORG	ENSG00000164976.9	1.500384909	0.941459659	497	3.439736538	1.739959335	52	1.11E-32	0.436191811	-1.19696541	9.79E-31
222	FOXI2	ENSG00000186766.8	0.045414286	0.078272318	497	0.240121154	0.239584437	52	1.14E-32	0.189130716	-2.40254441	9.99E-31
223	CAVIN2	ENSG00000168497.5	10.22139899	7.154066464	497	25.46706731	14.90947566	52	1.19E-32	0.401357521	-1.317040163	1.04E-30
224	DNAJB4	ENSG00000162616.9	3.926883501	2.651098447	497	9.539567308	5.415707665	52	1.25E-32	0.411641679	-1.280539031	1.09E-30
225	LONRF3	ENSG00000175556.17	0.376435412	0.310404184	497	0.982938462	0.454986202	52	1.33E-32	0.382969461	-1.384698742	1.15E-30
226	PRKCB	ENSG00000166501.14	1.059499195	1.073490049	497	3.634175	3.052579444	52	1.35E-32	0.291537748	-1.778245401	1.17E-30
227	CSRP1	ENSG00000159176.14	84.3275006	65.57863036	497	230.1745231	155.5438886	52	1.43E-32	0.366363312	-1.448653057	1.23E-30
228	JAZF1	ENSG00000153814.13	4.231377867	2.847448085	497	10.22788462	5.741673107	52	1.49E-32	0.413709973	-1.273308359	1.28E-30
229	SYNM	ENSG00000182253.15	29.68471227	27.4729351	497	97.62350962	83.65213436	52	1.72E-32	0.304073398	-1.717508488	1.47E-30
230	DUSP3	ENSG00000108861.9	21.58536197	6.803345393	497	36.93003269	16.8183042	52	1.76E-32	0.584493443	-0.774741255	1.49E-30
231	RAB11FIP2	ENSG00000107560.12	3.828312877	1.35262985	497	9.129053846	8.316950249	52	1.91E-32	0.419354836	-1.253756602	1.61E-30
232	RASL12	ENSG00000103710.11	13.44590241	12.03312936	497	40.39698462	29.30995	52	2.07E-32	0.33284421	-1.587081023	1.74E-30
233	ANXA6	ENSG00000197043.14	25.43574547	15.65041021	497	56.85385192	26.66615331	52	2.24E-32	0.447388253	-1.160400719	1.88E-30
234	S100A14	ENSG00000189334.9	4.642536821	6.448630347	497	19.91874808	18.02294089	52	2.39E-32	0.233073725	-2.10114172	1.99E-30
235	PRICKLE2	ENSG00000163637.13	0.869841851	0.670314407	497	2.187963462	1.046439136	52	2.74E-32	0.397557759	-1.330763618	2.27E-30
236	TES	ENSG00000135269.18	17.84035815	7.571501357	497	39.37680769	29.85355413	52	2.79E-32	0.453067661	-1.142201577	2.30E-30
237	CRYZ	ENSG00000116791.14	8.06985332	3.193191019	497	15.865075	9.545367509	52	2.81E-32	0.508655227	-0.975239984	2.31E-30
238	IQCA1	ENSG00000132321.17	0.279223742	0.217450457	497	0.692330769	0.282493057	52	3.61E-32	0.40330974	-1.310039847	2.96E-30
239	SH3PXD2B	ENSG00000174705.13	3.485702616	1.968303715	497	7.445019231	3.440251481	52	3.70E-32	0.46819256	-1.094826086	3.02E-30
240	EFEMP1	ENSG00000115380.20	13.15150604	10.08829629	497	33.82885769	18.9869671	52	3.79E-32	0.388765892	-1.363026444	3.08E-30
241	KCNJ15	ENSG00000157551.19	0.2337167	0.311286262	497	2.240153846	3.414588995	52	4.44E-32	0.104330647	-3.260765085	3.59E-30
242	VSNL1	ENSG00000163032.12	0.662347284	0.896927347	497	2.492246154	1.66949784	52	4.65E-32	0.265763188	-1.91178681	3.75E-30
243	PPP1R12A	ENSG00000058272.19	7.433129376	2.912074129	497	13.56602692	6.072014635	52	5.29E-32	0.547922352	-0.867956637	4.25E-30
244	TRIM6	ENSG00000121236.21	0.533325956	0.361476413	497	1.231419231	0.536183542	52	7.44E-32	0.433098609	-1.207232556	5.95E-30
245	COLCA2	ENSG00000214290.8	1.17325332	0.643140708	497	2.711515385	1.874100084	52	7.81E-32	0.43269285	-1.208584814	6.21E-30
246	PSIP1	ENSG00000164985.15	7.337922334	2.374696853	497	11.83641923	3.16528637	52	8.35E-32	0.619944444	-0.68978916	6.62E-30
247	NPR2	ENSG00000159899.15	2.31897002	1.297800731	497	4.941134615	2.39521104	52	1.16E-31	0.469319337	-1.091358191	9.18E-30
248	DIXDC1	ENSG00000150764.14	5.087383099	2.696707007	497	10.58425	5.144202544	52	1.17E-31	0.480655984	-1.0569234	9.23E-30
249	KANK2	ENSG00000197256.11	18.40757465	10.92662946	497	43.168925	28.42339255	52	1.24E-31	0.426407993	-1.229693613	9.67E-30
250	LPAR1	ENSG00000198121.13	4.040098793	2.586020025	497	8.975532692	3.678537336	52	1.25E-31	0.450123567	-1.151606993	9.77E-30
251	CPA6	ENSG00000165078.13	1.230870624	1.587946585	497	4.665201923	3.684988741	52	1.67E-31	0.263840803	-1.9222604	1.30E-29
252	EIF4EBP2	ENSG00000148730.7	17.75009497	4.954039986	497	27.55408269	8.547611511	52	1.87E-31	0.644191105	-0.634439355	1.45E-29
254	B3GNT8	ENSG00000177191.2	0.810721932	0.707331565	497	2.286817308	1.482218134	52	1.96E-31	0.354519764	-1.496062037	1.50E-29
253	DCUN1D4	ENSG00000109184.15	3.893236821	0.959234535	497	5.790265385	1.652566975	52	1.95E-31	0.672376232	-0.572659368	1.50E-29
255	SOX15	ENSG00000129194.8	2.347986117	1.980014729	497	6.184201923	3.120902853	52	2.15E-31	0.379674879	-1.397163548	1.65E-29
256	NNT	ENSG00000112992.18	3.765230986	1.574528063	497	6.663194231	1.811781624	52	2.34E-31	0.565078978	-0.823475576	1.78E-29
257	CFL2	ENSG00000165410.15	11.56068028	7.970105788	497	31.74679423	26.53290586	52	2.58E-31	0.364152683	-1.45738462	1.96E-29
258	ADRA1A	ENSG00000120907.18	0.659144266	0.845267304	497	2.625423077	2.375569374	52	3.01E-31	0.251062113	-1.993883762	2.28E-29
259	LRCH2	ENSG00000130224.15	2.068944869	1.47550816	497	5.114367308	3.058107557	52	4.89E-31	0.404535839	-1.305660574	3.68E-29
260	EVX2	ENSG00000174279.4	0.218457344	0.397229564	497	1.021440385	0.768415455	52	5.15E-31	0.213871849	-2.225181495	3.86E-29
261	SPATA18	ENSG00000163071.11	1.60366841	1.158540145	497	3.682671154	1.124670029	52	5.74E-31	0.435463375	-1.19937671	4.29E-29
262	PDE1C	ENSG00000154678.18	0.115422736	0.180541103	497	0.543663462	0.536550842	52	6.63E-31	0.212305488	-2.23578643	4.94E-29
263	BMERB1	ENSG00000166780.11	5.955813481	3.458107646	497	13.73222692	9.153382031	52	7.53E-31	0.43371068	-1.205195125	5.59E-29
264	GLCE	ENSG00000138604.10	2.857136217	0.972727309	497	4.744361538	1.625198132	52	8.28E-31	0.60221722	-0.731644133	6.12E-29
265	SEC14L6	ENSG00000214491.8	0.34953159	0.351077651	497	1.041603846	0.627808691	52	8.54E-31	0.335570563	-1.57531193	6.29E-29
266	RGS7BP	ENSG00000186479.5	0.804073239	0.68969509	497	2.318665385	1.73041107	52	9.30E-31	0.346782785	-1.527895813	6.82E-29
267	KRT5	ENSG00000186081.12	43.498834	49.05788783	497	139.2597192	84.64052689	52	9.72E-31	0.312357617	-1.678729384	7.10E-29
268	GPR161	ENSG00000143147.14	1.939442052	1.292756093	497	4.587098077	2.670496526	52	1.09E-30	0.422803703	-1.241940083	7.92E-29
269	KLHL13	ENSG00000003096.14	1.157279276	0.679612984	497	2.422821154	0.939885492	52	1.35E-30	0.47765774	-1.065950853	9.78E-29
270	LGR6	ENSG00000133067.17	1.010483099	1.644314594	497	4.352859615	3.337563097	52	1.41E-30	0.232142359	-2.1069183	1.02E-28
271	ANO5	ENSG00000171714.12	0.947777666	0.864909777	497	2.653571154	1.575654994	52	1.41E-30	0.357170624	-1.485314666	1.02E-28
272	INPP5F	ENSG00000198825.15	2.589476459	0.83591936	497	4.134871154	1.108372761	52	1.42E-30	0.62625324	-0.675181933	1.02E-28
273	ZNF804A	ENSG00000170396.9	0.241265996	0.228288393	497	0.726815385	0.534314468	52	1.79E-30	0.33194949	-1.59096436	1.28E-28
274	BNIP3L	ENSG00000104765.16	22.92478813	8.379624421	497	38.79133269	12.8797348	52	1.82E-30	0.59097707	-0.75882594	1.30E-28
275	STX12	ENSG00000117758.14	17.58882213	3.157049664	497	23.49132692	4.549443196	52	1.94E-30	0.74873685	-0.417469335	1.38E-28
276	FEZ1	ENSG00000149557.14	1.003195573	0.693066476	497	2.342225	1.176199295	52	2.07E-30	0.428308798	-1.223276783	1.47E-28
277	RBFOX3	ENSG00000167281.19	1.272679477	1.513962715	497	4.548480769	3.743342546	52	2.71E-30	0.279803201	-1.837515628	1.91E-28
279	ITSN1	ENSG00000205726.15	1.708273843	0.681065807	497	3.054092308	1.281298011	52	3.05E-30	0.559339297	-0.838204403	2.14E-28
278	CBX7	ENSG00000100307.13	9.385360563	3.803181423	497	16.46997115	5.486369929	52	3.05E-30	0.569846812	-0.811353953	2.14E-28
280	SORBS1	ENSG00000095637.22	13.94655312	12.29493356	497	39.98464423	28.82827109	52	3.20E-30	0.348797729	-1.519537448	2.23E-28
281	FAT2	ENSG00000086570.12	0.642645272	0.808436876	497	2.344015385	1.864784984	52	3.34E-30	0.274164272	-1.866887518	2.32E-28
282	RAP1A	ENSG00000116473.14	14.1142161	3.579839527	497	22.596775	10.93196346	52	3.58E-30	0.624611968	-0.678967882	2.47E-28
283	CERK	ENSG00000100422.14	3.756072636	2.223855538	497	8.696813462	5.90490267	52	3.67E-30	0.431890675	-1.211261927	2.53E-28
284	TACC1	ENSG00000147526.20	11.35051147	6.184997812	497	22.99016154	9.503782189	52	3.71E-30	0.493711688	-1.018259295	2.55E-28
285	CSRNP3	ENSG00000178662.16	0.326636419	0.312494495	497	0.899388462	0.413433725	52	3.77E-30	0.363176127	-1.461258723	2.58E-28
286	KCNIP3	ENSG00000115041.13	0.68524165	0.483138497	497	1.616626923	0.830452463	52	3.81E-30	0.423871235	-1.23830203	2.60E-28
287	CTTNBP2	ENSG00000077063.11	0.671674447	0.489517966	497	1.862205769	1.577170718	52	4.09E-30	0.360687555	-1.471178449	2.78E-28
288	TMEM132C	ENSG00000181234.9	0.455867203	0.609708605	497	2.532609615	3.317070453	52	4.39E-30	0.179999002	-2.473939187	2.97E-28
289	PGR	ENSG00000082175.15	0.701249497	0.585760064	497	1.976819231	1.48813216	52	4.51E-30	0.354736278	-1.495181216	3.04E-28
290	FBXO32	ENSG00000156804.7	16.0207328	7.648492477	497	31.47766731	15.73800097	52	4.54E-30	0.508955528	-0.974388494	3.05E-28
291	SSPN	ENSG00000123096.12	3.559082093	1.889219054	497	7.191882692	3.239232783	52	4.78E-30	0.494874881	-1.01486428	3.20E-28
292	DPYSL3	ENSG00000113657.13	31.16908612	18.8733759	497	70.64822692	43.17607813	52	4.82E-30	0.441187097	-1.180537497	3.22E-28
293	ST6GALNAC4	ENSG00000136840.19	2.943237425	1.893709433	497	10.15269231	11.90179242	52	5.19E-30	0.289897235	-1.786386522	3.46E-28
294	CRABP2	ENSG00000143320.9	18.87791127	23.31922514	497	74.52602115	72.78528915	52	5.59E-30	0.253306308	-1.98104509	3.71E-28
295	PDGFD	ENSG00000170962.13	3.589020322	2.446946194	497	8.369313462	4.497370955	52	5.63E-30	0.428830912	-1.22151919	3.72E-28
296	ZNF750	ENSG00000141579.7	2.690685111	2.565186167	497	8.519748077	7.241498531	52	6.11E-30	0.31581745	-1.662837208	4.03E-28
297	ALAD	ENSG00000148218.16	12.28929638	6.043943004	497	23.23638077	7.601565418	52	6.25E-30	0.528881692	-0.91898306	4.10E-28
298	GPX2	ENSG00000176153.12	2.84243159	4.686910198	497	16.60867885	20.83717756	52	6.62E-30	0.171141342	-2.546739786	4.33E-28
299	ITPRIPL1	ENSG00000198885.10	0.511884105	0.429159896	497	1.278109615	0.486679191	52	6.94E-30	0.400500942	-1.320122459	4.53E-28
300	ARMCX1	ENSG00000126947.13	10.24282274	7.819422872	497	24.07856538	8.191457691	52	7.13E-30	0.425391736	-1.233136088	4.63E-28
301	CDC42EP3	ENSG00000163171.8	9.270799396	5.235215183	497	20.18755577	11.99823461	52	7.46E-30	0.459233376	-1.122700597	4.83E-28
302	INKA2	ENSG00000197852.12	1.312665191	0.653175934	497	2.540948077	1.030064113	52	7.47E-30	0.516604492	-0.952867907	4.83E-28
303	ARHGEF40	ENSG00000165801.10	3.544869215	1.681176575	497	9.638001923	9.978999178	52	7.96E-30	0.367801256	-1.443001688	5.12E-28
304	BBX	ENSG00000114439.19	7.439892153	3.12163444	497	13.32929615	5.034151965	52	8.81E-30	0.558160916	-0.841246989	5.65E-28
305	LEPROT	ENSG00000213625.9	17.71387686	4.029930999	497	24.97138654	4.991409801	52	9.45E-30	0.709366972	-0.495395935	6.04E-28
306	FBLIM1	ENSG00000162458.13	20.85069477	8.38028115	497	37.23445385	15.72353706	52	9.72E-30	0.559983902	-0.836542741	6.19E-28
307	TMEM19	ENSG00000139291.14	2.560306439	0.685656454	497	3.778688462	0.767878205	52	1.01E-29	0.677564839	-0.561569084	6.44E-28
308	SOSTDC1	ENSG00000171243.8	0.594669618	0.801158193	497	2.186567308	1.605277388	52	1.27E-29	0.271964927	-1.878507484	8.05E-28
309	FLNA	ENSG00000196924.19	174.9474167	139.6431687	497	485.1102904	379.9956619	52	1.29E-29	0.360634314	-1.471391421	8.12E-28
310	GJB5	ENSG00000189280.3	1.556071831	2.022402591	497	5.968636538	5.285024766	52	1.37E-29	0.26070809	-1.939492743	8.64E-28
311	PDGFC	ENSG00000145431.11	4.71307163	2.686318294	497	9.570886538	3.507430307	52	1.41E-29	0.492438356	-1.021984957	8.86E-28
313	BHMT2	ENSG00000132840.10	1.896493964	1.472036718	497	4.971751923	3.450440838	52	1.53E-29	0.38145386	-1.390419533	9.56E-28
312	TCEAL1	ENSG00000172465.14	19.5537493	5.441249177	497	30.00364808	9.676200482	52	1.53E-29	0.651712393	-0.617692665	9.56E-28
314	QPRT	ENSG00000103485.19	1.771783501	1.964304448	497	9.364915385	12.73611959	52	1.64E-29	0.189193754	-2.402063634	1.02E-27
316	ARSF	ENSG00000062096.15	0.039251509	0.067881264	497	0.176792308	0.147080338	52	2.23E-29	0.222020458	-2.171235476	1.38E-27
315	LPCAT2	ENSG00000087253.13	2.139972435	1.177446376	497	7.561790385	9.423315573	52	2.23E-29	0.282998116	-1.821135646	1.38E-27
317	SSBP2	ENSG00000145687.16	2.235007243	0.830643554	497	3.718948077	1.024931799	52	2.23E-29	0.60097834	-0.7346151	1.38E-27
318	CCDC178	ENSG00000166960.16	0.308193159	0.307520535	497	0.946871154	0.716687732	52	2.36E-29	0.325485846	-1.619333287	1.45E-27
319	EDNRA	ENSG00000151617.17	8.683410262	6.046620088	497	21.43677885	14.72614341	52	2.63E-29	0.405070665	-1.303754485	1.61E-27
320	CTF1	ENSG00000150281.7	4.765744668	3.793656446	497	11.39951154	3.961746026	52	2.66E-29	0.418065691	-1.258198443	1.62E-27
321	PLLP	ENSG00000102934.10	1.004841449	0.677908587	497	3.447261538	4.048946249	52	2.75E-29	0.291489763	-1.778482877	1.67E-27
322	LAMB3	ENSG00000196878.15	11.92251147	13.52919456	497	37.73848846	24.00615385	52	2.99E-29	0.315924457	-1.662348469	1.81E-27
323	GNG12	ENSG00000172380.6	19.47544346	6.230259587	497	31.03930385	9.7898366	52	3.06E-29	0.627444596	-0.672440022	1.85E-27
324	TSPAN2	ENSG00000134198.10	4.472669819	2.779025205	497	9.959453846	5.595110489	52	3.10E-29	0.44908786	-1.154930372	1.87E-27
325	ZNF154	ENSG00000179909.15	0.568051911	0.559066851	497	1.602423077	0.868254032	52	3.36E-29	0.354495588	-1.496160423	2.01E-27
326	NAV2	ENSG00000166833.22	0.90617002	0.723563053	497	2.332363462	1.453820515	52	3.50E-29	0.388520072	-1.363938961	2.09E-27
327	TSLP	ENSG00000145777.15	0.649081891	0.756628827	497	2.267434615	1.92224749	52	3.54E-29	0.286262672	-1.804588536	2.11E-27
328	METTL24	ENSG00000053328.8	0.611845875	0.540003292	497	1.737905769	1.287239846	52	3.82E-29	0.352059292	-1.506109674	2.27E-27
329	APOBEC3G	ENSG00000239713.9	1.451389738	1.15389351	497	5.457086538	6.610928857	52	4.65E-29	0.265964215	-1.910695948	2.75E-27
330	PLEKHA1	ENSG00000107679.14	1.351471227	0.417000189	497	2.085440385	0.484270491	52	4.92E-29	0.648050761	-0.625821273	2.91E-27
332	UNC5B	ENSG00000107731.12	4.047272636	3.131598867	497	18.60756731	25.54880409	52	4.97E-29	0.217506812	-2.20086751	2.93E-27
331	SCRN1	ENSG00000136193.17	11.05927485	5.632780348	497	20.80056346	5.556096256	52	4.97E-29	0.531681503	-0.911365818	2.93E-27
333	PCYT1B	ENSG00000102230.14	0.250054326	0.23365116	497	0.695978846	0.422547941	52	5.04E-29	0.359284377	-1.476801892	2.95E-27
335	CPAMD8	ENSG00000160111.14	5.434639839	4.082787042	497	13.02303077	6.600032562	52	5.14E-29	0.417309913	-1.260808903	2.99E-27
334	GPRASP1	ENSG00000198932.13	3.288570423	2.081335463	497	7.004273077	2.689811558	52	5.12E-29	0.469509168	-1.090774766	2.99E-27
336	FHOD3	ENSG00000134775.15	2.634618712	1.934876322	497	6.500171154	4.115727229	52	5.57E-29	0.405315283	-1.30288352	3.23E-27
337	KCTD9	ENSG00000104756.16	5.767009256	2.1043673	497	9.437786538	2.304423286	52	6.22E-29	0.611055276	-0.710625203	3.60E-27
338	NACC2	ENSG00000148411.8	6.963911066	2.82597933	497	13.16579423	7.727212866	52	6.39E-29	0.528939686	-0.918824871	3.69E-27
339	LPIN1	ENSG00000134324.12	2.099484105	0.886296803	497	3.796563462	1.638298431	52	6.58E-29	0.55299592	-0.854659259	3.79E-27
340	MAPRE1	ENSG00000101367.9	47.20221791	8.981819719	497	63.64827115	13.64755536	52	6.65E-29	0.74161037	-0.431266677	3.81E-27
341	MAP3K20	ENSG00000091436.17	6.122515493	3.682148205	497	13.83245962	9.000566233	52	7.02E-29	0.442619437	-1.175861288	4.02E-27
342	GNAI2	ENSG00000114353.17	30.66702696	9.588516146	497	47.30660769	10.25433628	52	8.32E-29	0.648260961	-0.6253534	4.74E-27
343	TLN1	ENSG00000137076.21	44.64652938	16.98140561	497	79.87551154	40.77725534	52	9.29E-29	0.558951405	-0.839205234	5.28E-27
344	NFE2L2	ENSG00000116044.16	17.36796519	5.612809314	497	27.11741538	6.132229604	52	9.71E-29	0.640472735	-0.642790939	5.50E-27
345	TBL1X	ENSG00000101849.17	9.056177867	3.099300427	497	15.32294231	6.954517698	52	1.06E-28	0.591020816	-0.758719151	6.02E-27
346	OXR1	ENSG00000164830.18	5.17835493	2.078280523	497	9.664717308	5.530410166	52	1.09E-28	0.535799938	-0.900233681	6.13E-27
347	TEX26	ENSG00000175664.10	0.054075654	0.065728035	497	0.181182692	0.128118774	52	1.11E-28	0.298459269	-1.744394036	6.21E-27
348	CLU	ENSG00000120885.22	67.177833	65.74035516	497	395.3981327	586.1848726	52	1.13E-28	0.169899217	-2.557248891	6.33E-27
349	KCNQ5	ENSG00000185760.17	0.24625171	0.2437283	497	0.700244231	0.411020086	52	1.15E-28	0.351665461	-1.507724448	6.43E-27
350	TMX4	ENSG00000125827.9	18.06850101	4.762871508	497	28.91595	14.28121457	52	1.18E-28	0.624862784	-0.678388677	6.58E-27
351	GCOM1	ENSG00000137878.17	0.266841851	0.193168076	497	0.604648077	0.227686658	52	1.25E-28	0.441317621	-1.180110742	6.94E-27
352	CORO1C	ENSG00000110880.11	10.84585111	4.814294945	497	21.20064423	12.74879683	52	1.30E-28	0.511581204	-0.966964836	7.17E-27
353	LRRC3B	ENSG00000179796.12	0.009025352	0.012912049	497	0.039971154	0.042889623	52	1.36E-28	0.225796637	-2.146904096	7.49E-27
354	CELSR2	ENSG00000143126.8	2.539503823	1.231708818	497	5.220369231	3.363143801	52	1.50E-28	0.486460576	-1.039605205	8.25E-27
355	GLIS1	ENSG00000174332.5	1.447545674	1.3507416	497	4.134594231	2.923301479	52	1.68E-28	0.350105861	-1.514136881	9.23E-27
356	ZNF90	ENSG00000213988.11	0.131598189	0.126145063	497	0.473090385	0.517651831	52	1.77E-28	0.278167119	-1.8459762	9.68E-27
357	CCSER2	ENSG00000107771.17	5.6341334	1.990246512	497	9.230938462	2.959675819	52	1.81E-28	0.610353262	-0.712283603	9.88E-27
358	PPP3CB	ENSG00000107758.16	13.61081087	2.72115415	497	18.76094615	4.986429829	52	1.87E-28	0.725486378	-0.462979569	1.02E-26
359	SLC14A1	ENSG00000141469.18	8.583002817	12.26295649	497	32.55737885	25.30568674	52	2.15E-28	0.26362696	-1.923430179	1.17E-26
360	EFS	ENSG00000100842.13	6.870718712	5.404025238	497	16.22706923	6.210322906	52	2.67E-28	0.423410945	-1.239869532	1.44E-26
361	NEK7	ENSG00000151414.15	9.626713883	3.05604634	497	15.65429615	6.535020615	52	2.81E-28	0.614956673	-0.701443326	1.52E-26
362	ZNF488	ENSG00000265763.4	0.120943863	0.139779967	497	0.391621154	0.282267884	52	2.98E-28	0.308828729	-1.695121128	1.60E-26
363	MAP1A	ENSG00000166963.13	1.823076861	1.531230047	497	5.201367308	4.37046038	52	3.02E-28	0.350499542	-1.512515536	1.62E-26
364	TMEM117	ENSG00000139173.10	2.146287123	0.669679679	497	3.536471154	1.66210886	52	3.52E-28	0.606900786	-0.720467406	1.89E-26
365	CLVS2	ENSG00000146352.13	0.362654125	0.405933439	497	1.188886538	0.956908813	52	3.57E-28	0.305036783	-1.712944874	1.91E-26
366	ASPH	ENSG00000198363.18	3.453094567	2.003708657	497	6.899825	2.237967589	52	3.75E-28	0.500461181	-0.998669926	2.00E-26
367	OSBPL11	ENSG00000144909.8	3.508411268	1.02606437	497	5.351155769	1.534700948	52	4.06E-28	0.655636169	-0.60903265	2.16E-26
368	ITGB8	ENSG00000105855.10	1.809801408	1.402016164	497	4.267665385	1.819216955	52	4.11E-28	0.42407294	-1.237615667	2.18E-26
369	SLITRK6	ENSG00000184564.11	1.602330181	1.942449215	497	5.310240385	3.775088144	52	4.22E-28	0.301743436	-1.728605707	2.23E-26
370	RNASEL	ENSG00000135828.11	2.353682696	0.778161981	497	3.679517308	0.806532755	52	4.41E-28	0.639671593	-0.644596678	2.33E-26
371	ACSF2	ENSG00000167107.13	2.920364789	2.361466772	497	7.840551923	5.948178008	52	4.46E-28	0.372469288	-1.424806622	2.34E-26
373	TRPC6	ENSG00000137672.13	0.48105493	0.426184487	497	1.334776923	0.967178995	52	4.60E-28	0.360400994	-1.472325105	2.41E-26
372	TRAF3IP2	ENSG00000056972.20	3.948084306	1.877452253	497	7.466648077	3.418538141	52	4.59E-28	0.528762607	-0.919307939	2.41E-26
374	EPB41L1	ENSG00000088367.23	5.81555674	1.815569061	497	8.958571154	2.182389362	52	5.04E-28	0.649161193	-0.623351337	2.63E-26
375	SPON1	ENSG00000262655.4	4.343195372	4.136328628	497	12.94633077	10.40546355	52	5.10E-28	0.335476935	-1.575714514	2.65E-26
376	NCS1	ENSG00000107130.10	10.71298954	6.538465914	497	24.25893462	16.34223714	52	5.92E-28	0.441610059	-1.179155061	3.07E-26
377	KCNMB1	ENSG00000145936.9	6.946825755	6.769958079	497	20.01816923	13.84375737	52	6.21E-28	0.347026028	-1.526884222	3.21E-26
378	CHST3	ENSG00000122863.6	3.487242254	2.220523194	497	7.54945	3.725337526	52	7.34E-28	0.461920041	-1.114284954	3.79E-26
379	CEP68	ENSG00000011523.14	3.088767606	1.097082932	497	5.101255769	1.865316267	52	7.61E-28	0.605491617	-0.723821109	3.92E-26
380	EPS8	ENSG00000151491.14	3.407541247	1.543938317	497	6.343107692	3.021580643	52	8.06E-28	0.537203751	-0.896458717	4.13E-26
381	SGCE	ENSG00000127990.19	0.712482294	0.399631162	497	1.436759615	0.647034824	52	8.62E-28	0.495895267	-1.011892639	4.41E-26
382	MDFIC	ENSG00000135272.12	3.527548491	1.777787588	497	6.676913462	2.578408827	52	9.68E-28	0.528320235	-0.920515428	4.94E-26
383	CCDC8	ENSG00000169515.8	3.357747082	2.992203554	497	8.430084615	3.170031217	52	9.78E-28	0.398305265	-1.328053545	4.98E-26
384	PGAP1	ENSG00000197121.15	1.212321328	0.630971043	497	2.29655	0.756688307	52	1.09E-27	0.527888062	-0.921696055	5.53E-26
385	ADCY5	ENSG00000173175.15	3.694126761	2.908916033	497	9.253101923	5.861479475	52	1.17E-27	0.399231176	-1.32470371	5.92E-26
386	PTPN14	ENSG00000152104.12	2.600314688	1.2843922	497	4.853213462	1.77993447	52	1.20E-27	0.535792359	-0.900254088	6.06E-26
388	CCDC89	ENSG00000179071.5	0.357800402	0.262366518	497	0.867340385	0.558075029	52	1.25E-27	0.412525934	-1.277443276	6.29E-26
387	ZBTB4	ENSG00000174282.12	25.91344507	7.047132712	497	37.90459615	7.884846713	52	1.25E-27	0.683649153	-0.548671967	6.29E-26
389	FLNC	ENSG00000128591.16	28.17895312	27.65144509	497	89.38093654	81.80495467	52	1.33E-27	0.315268045	-1.665349146	6.64E-26
390	NR3C1	ENSG00000113580.15	5.651367002	2.84958961	497	10.39788462	2.57046964	52	1.33E-27	0.543511225	-0.879618264	6.67E-26
391	FAM162B	ENSG00000183807.8	1.406270624	1.034914847	497	3.319159615	1.856492738	52	1.36E-27	0.423682735	-1.238943755	6.79E-26
392	IL6ST	ENSG00000134352.20	19.62762736	7.923045037	497	33.47514038	10.89269956	52	1.53E-27	0.58633443	-0.77020432	7.62E-26
393	TEAD1	ENSG00000187079.20	5.51551167	2.764878772	497	10.72774808	5.367728714	52	1.58E-27	0.514135085	-0.959780629	7.85E-26
394	TSHZ3	ENSG00000121297.8	2.574668612	1.426023213	497	5.062828846	1.951219086	52	1.69E-27	0.508543482	-0.975556961	8.34E-26
395	EOGT	ENSG00000163378.14	5.003409054	2.182346178	497	8.705303846	2.474639539	52	2.06E-27	0.574754097	-0.79898325	1.02E-25
396	TMEM169	ENSG00000163449.11	0.120858551	0.092386351	497	0.286890385	0.150179946	52	2.34E-27	0.421270833	-1.247180062	1.15E-25
397	RGN	ENSG00000130988.13	2.209860161	1.679418171	497	5.200165385	2.616746396	52	2.44E-27	0.424959592	-1.234602428	1.20E-25
398	CDKN2AIP	ENSG00000168564.6	6.431787324	1.404372327	497	8.839623077	1.772522788	52	2.92E-27	0.727608776	-0.458765151	1.43E-25
399	ABCG4	ENSG00000172350.10	0.031532596	0.029105742	497	0.088003846	0.063282322	52	2.98E-27	0.358309289	-1.48072265	1.46E-25
400	GLDN	ENSG00000186417.14	0.132879074	0.169175348	497	0.507130769	0.508582066	52	3.19E-27	0.262021322	-1.932243879	1.56E-25
401	LMOD1	ENSG00000163431.13	39.63057948	37.51535914	497	115.4892596	91.72828758	52	3.19E-27	0.34315381	-1.543072722	1.56E-25
402	PLCL1	ENSG00000115896.16	1.374361569	1.348866523	497	4.137863462	3.413350439	52	3.33E-27	0.332142803	-1.590124441	1.61E-25
403	SYT10	ENSG00000110975.8	0.072700402	0.100219747	497	0.359153846	0.465725215	52	3.85E-27	0.202421339	-2.30456671	1.87E-25
404	ACACB	ENSG00000076555.15	1.816591348	1.062923102	497	3.731348077	1.784192997	52	3.87E-27	0.486845856	-1.038463033	1.87E-25
405	PLSCR4	ENSG00000114698.15	3.045340845	1.667677897	497	5.870103846	1.964286784	52	3.94E-27	0.51878824	-0.946782318	1.90E-25
406	ACTA2	ENSG00000107796.13	153.9194082	124.54108	497	398.6503481	283.9689755	52	4.32E-27	0.386101276	-1.372948773	2.08E-25
407	SLC24A3	ENSG00000185052.12	4.221809658	2.72107028	497	9.361823077	5.505066072	52	4.58E-27	0.450960205	-1.148927966	2.19E-25
408	USP44	ENSG00000136014.12	0.155060362	0.11050358	497	0.435615385	0.429574514	52	4.68E-27	0.355957038	-1.490224968	2.23E-25
409	JAM3	ENSG00000166086.13	3.238625956	2.310181234	497	8.536994231	7.522319052	52	5.04E-27	0.379363728	-1.39834635	2.40E-25
410	HLF	ENSG00000108924.14	3.056046479	2.024744479	497	6.917892308	4.250914218	52	5.49E-27	0.441759765	-1.178666069	2.61E-25
411	DSC3	ENSG00000134762.17	2.759870825	2.752796529	497	8.240092308	6.557936404	52	5.85E-27	0.334932028	-1.578059754	2.78E-25
412	KIAA1210	ENSG00000250423.2	1.534571227	1.855057789	497	5.287255769	4.611076415	52	5.99E-27	0.290239643	-1.784683508	2.84E-25
413	TMEM237	ENSG00000155755.19	2.730237425	0.950644672	497	4.334769231	1.127987232	52	6.32E-27	0.629846084	-0.666928776	2.98E-25
414	SHISAL1	ENSG00000138944.8	1.09414004	0.949689961	497	2.877261538	1.90347234	52	6.45E-27	0.380271319	-1.394898963	3.04E-25
415	ZBTB7C	ENSG00000184828.10	1.061724145	0.843374402	497	2.731636538	1.987354133	52	6.76E-27	0.388676945	-1.36335656	3.18E-25
416	CPED1	ENSG00000106034.18	3.96272334	3.485041399	497	10.363	6.480347783	52	7.22E-27	0.382391522	-1.386877557	3.38E-25
417	DNAJB5	ENSG00000137094.15	4.29807002	3.382106314	497	11.47859423	9.472217379	52	7.37E-27	0.374442195	-1.417185077	3.45E-25
418	MRAP2	ENSG00000135324.6	2.795500604	1.814110705	497	5.937646154	2.610839119	52	9.12E-27	0.470809565	-1.086784464	4.25E-25
419	PRTFDC1	ENSG00000099256.19	1.42320503	0.940411693	497	3.087965385	1.51441229	52	9.26E-27	0.460887624	-1.117513067	4.31E-25
420	EPM2A	ENSG00000112425.16	0.492512072	0.203103087	497	0.915367308	0.54706316	52	9.43E-27	0.538048572	-0.894191678	4.38E-25
421	DMD	ENSG00000198947.16	1.828860765	1.758816302	497	5.260728846	4.022723445	52	1.02E-26	0.34764399	-1.524317446	4.71E-25
422	SSX2IP	ENSG00000117155.17	2.860444467	0.80786926	497	4.358107692	1.576892293	52	1.09E-26	0.656350111	-0.607462511	5.04E-25
423	ATP1B1	ENSG00000143153.13	21.5596674	14.45575595	497	47.92983846	26.64005593	52	1.14E-26	0.449817235	-1.152589155	5.24E-25
424	DPH3	ENSG00000154813.10	5.3653666	1.186766167	497	7.542319231	2.233691077	52	1.14E-26	0.711368272	-0.491331465	5.27E-25
425	COL21A1	ENSG00000124749.17	0.587221529	0.413589327	497	1.422938462	1.043904564	52	1.27E-26	0.412682309	-1.276896501	5.84E-25
426	ABHD6	ENSG00000163686.15	2.434885915	0.83843784	497	6.192288462	6.963258781	52	1.44E-26	0.393212611	-1.346618503	6.58E-25
427	TAF7L	ENSG00000102387.16	0.111265795	0.120365796	497	0.362426923	0.329030124	52	1.46E-26	0.307002012	-1.703679984	6.65E-25
428	CPNE6	ENSG00000100884.9	0.489365996	0.785363928	497	2.202926923	2.365106832	52	1.48E-26	0.222143545	-2.170435874	6.76E-25
429	ACSS3	ENSG00000111058.8	0.564787726	0.44824195	497	1.310780769	0.511659734	52	1.66E-26	0.430878862	-1.21464577	7.54E-25
430	PIK3C2G	ENSG00000139144.11	0.089279678	0.198384114	497	1.830219231	3.394265707	52	1.75E-26	0.048780865	-4.357540849	7.95E-25
431	PPARGC1B	ENSG00000155846.17	0.494186318	0.359347059	497	1.145890385	0.658602101	52	1.80E-26	0.431268405	-1.213342068	8.12E-25
432	STARD8	ENSG00000130052.13	1.814838632	1.263291035	497	4.248353846	2.829520898	52	1.81E-26	0.427186317	-1.227062657	8.15E-25
433	GPM6B	ENSG00000046653.15	3.428479879	2.338791711	497	7.762680769	4.638844605	52	1.83E-26	0.441661841	-1.178985904	8.23E-25
434	LMO4	ENSG00000143013.13	9.560547887	4.230766675	497	17.09231923	7.261810335	52	2.28E-26	0.559347609	-0.838182964	1.02E-24
435	CCNJL	ENSG00000135083.16	0.199761569	0.144634257	497	0.492713462	0.374070161	52	2.76E-26	0.405431524	-1.302469826	1.24E-24
436	CDH8	ENSG00000150394.14	0.029387123	0.046245977	497	0.144436538	0.17891975	52	2.86E-26	0.203460447	-2.297179735	1.28E-24
437	TLR3	ENSG00000164342.13	1.637350905	1.047403284	497	3.357519231	1.115987841	52	2.92E-26	0.487666873	-1.036032121	1.30E-24
438	NHS	ENSG00000188158.16	0.569222736	0.480809095	497	1.393157692	0.697210608	52	3.17E-26	0.40858457	-1.291293372	1.41E-24
439	SPRY2	ENSG00000136158.12	5.934293159	2.628606141	497	10.29013654	3.058840337	52	3.29E-26	0.576697222	-0.794114022	1.46E-24
440	TRPC1	ENSG00000144935.15	1.229439839	0.779837127	497	2.611707692	1.336842438	52	3.45E-26	0.470741746	-1.086992296	1.53E-24
441	DNAJC18	ENSG00000170464.10	1.790127767	0.690395182	497	3.020717308	1.212145631	52	3.50E-26	0.592616781	-0.754828616	1.55E-24
442	PARP3	ENSG00000041880.14	6.015811469	2.726899284	497	10.43541346	2.580508597	52	3.54E-26	0.576480414	-0.794656502	1.56E-24
443	CRTAP	ENSG00000170275.15	28.62956881	7.675914874	497	42.078825	12.5262314	52	3.60E-26	0.680379474	-0.555588477	1.58E-24
444	ANXA2	ENSG00000182718.18	22.31942535	13.71328307	497	44.72279038	14.21009928	52	3.72E-26	0.499061556	-1.002710321	1.63E-24
445	ITGB3	ENSG00000259207.9	0.950489336	0.730200997	497	2.254559615	1.299197729	52	4.01E-26	0.421585364	-1.246103312	1.76E-24
446	PRDM5	ENSG00000138738.11	0.561330785	0.327834819	497	1.119534615	0.46498449	52	4.08E-26	0.501396542	-0.995976049	1.78E-24
447	ITGB1	ENSG00000150093.20	16.3428831	7.336030136	497	29.18379423	12.00829703	52	4.27E-26	0.559998572	-0.836504947	1.86E-24
448	MICU3	ENSG00000155970.12	1.140823139	0.628790653	497	2.190188462	0.791756547	52	4.66E-26	0.520878983	-0.940979868	2.03E-24
449	HACD1	ENSG00000165996.14	1.636998994	1.050112518	497	3.552703846	2.036112742	52	4.69E-26	0.460775529	-1.117863995	2.04E-24
450	TRIM29	ENSG00000137699.17	7.401450503	8.166529046	497	22.487675	16.58007285	52	5.13E-26	0.329133648	-1.603254571	2.22E-24
452	CCDC181	ENSG00000117477.12	0.302448692	0.233269525	497	0.726044231	0.446656698	52	5.25E-26	0.416570616	-1.263367017	2.27E-24
451	EFHC2	ENSG00000183690.13	0.699103622	0.45919801	497	1.518332692	0.822220653	52	5.24E-26	0.460441658	-1.118909729	2.27E-24
453	HS3ST3A1	ENSG00000153976.3	0.564302616	0.435742846	497	1.365448077	0.87182685	52	5.34E-26	0.413272848	-1.274833513	2.30E-24
454	RHOQ	ENSG00000119729.12	9.100306036	2.614843483	497	13.47358462	3.384231778	52	5.62E-26	0.675418331	-0.56614676	2.41E-24
455	KCNAB1	ENSG00000169282.18	2.007220926	1.979853326	497	5.720875	4.237327293	52	5.82E-26	0.350859078	-1.511036404	2.49E-24
456	PPP1R12B	ENSG00000077157.22	12.17691469	8.940279499	497	29.79055769	21.97693057	52	5.87E-26	0.408750813	-1.290706495	2.51E-24
457	MAP1LC3B	ENSG00000140941.14	13.93642173	3.975318925	497	20.29789231	3.412511397	52	5.94E-26	0.686594525	-0.542469742	2.53E-24
458	FGF10	ENSG00000070193.5	0.695248893	0.699430447	497	2.145582692	1.946184616	52	6.20E-26	0.324037333	-1.625768056	2.64E-24
459	DZIP1	ENSG00000134874.18	1.25204507	0.792825876	497	2.649165385	1.360439432	52	6.39E-26	0.472618689	-1.081251415	2.72E-24
460	SEMA3A	ENSG00000075213.11	0.326751509	0.339232205	497	1.021778846	0.920971807	52	6.96E-26	0.319786919	-1.644817169	2.95E-24
461	TMEM108	ENSG00000144868.14	0.117450503	0.146995144	497	0.405244231	0.357312206	52	7.15E-26	0.289826465	-1.786738757	3.02E-24
462	KRT222	ENSG00000213424.9	0.07597002	0.178634416	497	0.392621154	0.316166986	52	7.50E-26	0.193494465	-2.369635797	3.16E-24
463	OAT	ENSG00000065154.12	22.67052052	12.20758034	497	43.051325	15.97145781	52	7.92E-26	0.526592864	-0.925240124	3.34E-24
465	GBP6	ENSG00000183347.15	0.042421932	0.055212427	497	0.141957692	0.104620031	52	8.17E-26	0.298835032	-1.742578812	3.43E-24
464	ITIH5	ENSG00000123243.15	3.012525352	2.194831559	497	6.912769231	3.936675416	52	8.16E-26	0.435791396	-1.198290382	3.43E-24
466	ASB2	ENSG00000100628.12	3.223317505	2.931214472	497	8.750071154	6.44513179	52	8.47E-26	0.368376148	-1.440748444	3.54E-24
467	SLC8A1	ENSG00000183023.18	1.211082495	1.118071384	497	3.185821154	1.960025995	52	8.53E-26	0.380147672	-1.395368139	3.56E-24
468	RERG	ENSG00000134533.6	3.167163581	1.746002282	497	7.143419231	5.909458972	52	8.81E-26	0.443368012	-1.173423408	3.67E-24
469	PIPOX	ENSG00000179761.12	0.675519517	0.493634186	497	1.568305769	0.949375807	52	8.93E-26	0.430732023	-1.215137509	3.71E-24
470	TINAGL1	ENSG00000142910.16	6.618159356	4.714727768	497	14.86925385	8.042780123	52	1.12E-25	0.445090213	-1.167830317	4.63E-24
471	IL33	ENSG00000137033.11	6.752709457	4.31390635	497	14.63602115	8.6881105	52	1.20E-25	0.461376038	-1.115985017	4.97E-24
472	RADX	ENSG00000147231.14	0.182636419	0.18954398	497	0.495351923	0.237727059	52	1.40E-25	0.368700332	-1.439479379	5.79E-24
473	NYAP1	ENSG00000166924.9	0.357341247	0.292820861	497	0.875421154	0.528469899	52	1.48E-25	0.408193526	-1.292674794	6.10E-24
474	DCBLD2	ENSG00000057019.16	2.963791348	1.109587314	497	4.768709615	1.25273435	52	1.48E-25	0.621508036	-0.68615505	6.10E-24
475	SMIM10	ENSG00000184785.6	4.09667163	3.024454229	497	9.340523077	5.017510497	52	1.50E-25	0.438591243	-1.189051088	6.16E-24
476	PITPNM3	ENSG00000091622.16	1.229948893	0.785588627	497	2.550548077	1.121010088	52	1.65E-25	0.482229253	-1.052208924	6.77E-24
477	RSU1	ENSG00000148484.18	13.36357525	4.072567089	497	20.43739615	6.844623199	52	1.68E-25	0.653878564	-0.612905366	6.87E-24
478	TIMP3	ENSG00000100234.12	71.69288813	50.68064049	497	156.9618596	72.88331387	52	1.74E-25	0.45675356	-1.130512121	7.09E-24
479	HECTD2	ENSG00000165338.17	1.635650905	0.764213703	497	3.142213462	1.936689624	52	1.84E-25	0.52054099	-0.941916322	7.50E-24
480	TMIE	ENSG00000181585.7	0.164187324	0.179582716	497	0.468865385	0.271586316	52	1.92E-25	0.350180093	-1.513831023	7.78E-24
481	TMEM200B	ENSG00000253304.2	3.546465392	2.898116967	497	8.823221154	5.862050128	52	1.97E-25	0.401946787	-1.314923577	7.97E-24
482	MEI4	ENSG00000269964.3	0.008546278	0.012562894	497	0.039630769	0.049706142	52	1.99E-25	0.215647534	-2.213252876	8.05E-24
483	VAMP4	ENSG00000117533.15	3.973586519	0.862959665	497	5.418207692	1.220085169	52	2.13E-25	0.73337656	-0.447373939	8.60E-24
484	PRRG1	ENSG00000130962.18	1.212095573	0.563728644	497	2.247953846	1.17841781	52	2.16E-25	0.539199493	-0.891108955	8.69E-24
485	FBXO17	ENSG00000269190.6	1.621701811	1.35586393	497	3.8029	1.440077804	52	2.27E-25	0.426438195	-1.229591432	9.12E-24
486	KCNMA1	ENSG00000156113.24	1.721834004	1.326316143	497	4.281538462	3.202881617	52	2.34E-25	0.402153109	-1.314183221	9.40E-24
487	STK33	ENSG00000130413.15	0.446560765	0.338875205	497	1.038051923	0.590275383	52	2.38E-25	0.430191164	-1.216950202	9.53E-24
488	PBX1	ENSG00000185630.19	5.540115694	2.907143639	497	10.20526154	3.046120417	52	2.52E-25	0.542868566	-0.881325146	1.01E-23
489	ITGA3	ENSG00000005884.18	7.715194769	3.832615408	497	13.99236923	4.848343369	52	3.26E-25	0.551385876	-0.858865782	1.30E-23
490	PADI3	ENSG00000142619.4	0.121562173	0.493366934	497	2.534419231	4.68243463	52	3.51E-25	0.047964509	-4.381888901	1.40E-23
491	ACTN1	ENSG00000072110.15	30.18415392	13.54508032	497	54.73539231	27.53114558	52	3.55E-25	0.55145588	-0.858682629	1.41E-23
492	TRMT1L	ENSG00000121486.12	4.048781288	1.0196411	497	5.690807692	1.140631707	52	3.61E-25	0.711459868	-0.491145715	1.43E-23
493	CAPG	ENSG00000042493.16	20.2412161	16.04570731	497	47.17260192	23.9271475	52	4.26E-25	0.429088396	-1.220653209	1.68E-23
494	WWC3	ENSG00000047644.19	6.784272636	2.007132378	497	17.60920769	21.27600982	52	4.76E-25	0.385268477	-1.376063947	1.88E-23
495	PYCR1	ENSG00000183010.17	52.89794125	20.76440536	497	20.88020769	13.43400352	52	5.00E-25	2.533401105	1.341075512	1.97E-23
496	GIPC2	ENSG00000137960.6	0.586047284	0.446165253	497	1.383628846	0.878888575	52	5.57E-25	0.423558157	-1.239368021	2.19E-23
497	KLHL5	ENSG00000109790.16	5.181611066	2.614721477	497	10.51789038	7.392235976	52	6.15E-25	0.492647373	-1.021372731	2.41E-23
498	C1QTNF1	ENSG00000173918.15	7.349560161	6.656955272	497	22.46675192	23.28075802	52	7.01E-25	0.327130517	-1.612061745	2.75E-23
499	DMRT2	ENSG00000173253.15	0.033103622	0.071104404	497	0.263221154	0.419119196	52	7.41E-25	0.125763531	-2.991214466	2.89E-23
500	HMGCLL1	ENSG00000146151.14	0.214198189	0.300316426	497	0.813417308	0.812830699	52	8.40E-25	0.263331241	-1.925049405	3.28E-23
501	HACD4	ENSG00000188921.14	0.789100805	0.479698246	497	1.607438462	0.803651816	52	9.19E-25	0.490905763	-1.026481992	3.58E-23
502	ELP3	ENSG00000134014.17	6.799311871	2.068270305	497	12.13110192	8.943033625	52	9.50E-25	0.560485924	-0.835249953	3.69E-23
503	ITM2B	ENSG00000136156.15	58.72361167	18.82356864	497	91.18146538	33.20026465	52	1.06E-24	0.644030137	-0.634799895	4.09E-23
504	SNAI2	ENSG00000019549.13	4.289775654	4.793131404	497	12.37974423	7.703057012	52	1.07E-24	0.346515693	-1.529007404	4.13E-23
505	NEXN	ENSG00000162614.19	8.892522133	7.671439288	497	22.65415577	15.68712895	52	1.16E-24	0.392533812	-1.349111165	4.50E-23
506	NLGN3	ENSG00000196338.13	2.168877666	1.722956427	497	5.102028846	2.894362545	52	1.19E-24	0.42510102	-1.234122374	4.60E-23
507	OGFRL1	ENSG00000119900.9	2.665155332	1.136654726	497	4.478675	1.311370023	52	1.27E-24	0.595076743	-0.74885236	4.90E-23
509	EPHB1	ENSG00000154928.18	0.299949497	0.452239967	497	1.271319231	1.443074846	52	1.29E-24	0.235935625	-2.083534821	4.95E-23
508	ANKRD45	ENSG00000183831.7	0.051557948	0.056332763	497	0.158163462	0.135251462	52	1.29E-24	0.325978878	-1.617149608	4.95E-23
510	EHD2	ENSG00000024422.12	21.12924245	14.44107432	497	46.30878462	26.84322053	52	1.32E-24	0.45626856	-1.132044849	5.03E-23
511	GNB5	ENSG00000069966.19	1.471195372	0.511822937	497	2.287357692	0.591294838	52	1.37E-24	0.643185531	-0.636693143	5.21E-23
512	TMEM43	ENSG00000170876.8	21.10743058	4.952717388	497	29.09015962	6.26067986	52	1.54E-24	0.72558662	-0.462780242	5.85E-23
513	WWTR1	ENSG00000018408.15	9.402334004	3.790145125	497	16.10267885	7.484614274	52	1.75E-24	0.583898747	-0.77620988	6.67E-23
514	DDO	ENSG00000203797.12	0.947831992	0.691284698	497	2.044440385	0.783794681	52	1.81E-24	0.463614395	-1.109002733	6.88E-23
515	CD40	ENSG00000101017.14	5.57562173	3.848928875	497	11.53198462	3.367003428	52	1.84E-24	0.48349195	-1.048436225	6.98E-23
516	ENAH	ENSG00000154380.17	9.635354728	3.312775095	497	15.03146346	4.547698084	52	1.89E-24	0.641012417	-0.641575791	7.13E-23
517	CTSB	ENSG00000164733.22	53.35380684	24.81027363	497	91.97598269	23.51594238	52	1.93E-24	0.580084118	-0.785665974	7.29E-23
518	SPOP	ENSG00000121067.19	16.77278712	3.413151137	497	23.75618654	9.961996913	52	2.01E-24	0.706038703	-0.502180825	7.55E-23
519	XKR5	ENSG00000275591.5	0.131957344	0.123717648	497	0.349	0.239413244	52	2.10E-24	0.378101272	-1.403155392	7.89E-23
520	GPLD1	ENSG00000112293.15	0.480335614	0.318825482	497	1.010440385	0.494047197	52	2.19E-24	0.475372542	-1.072869521	8.20E-23
521	BNIPL	ENSG00000163141.20	1.286222938	1.627772621	497	4.117559615	3.061532999	52	2.24E-24	0.312375061	-1.678648817	8.40E-23
522	MEF2A	ENSG00000068305.17	6.360978873	2.571251522	497	10.51357115	3.393991051	52	2.35E-24	0.605025522	-0.724932094	8.78E-23
523	ACTRT3	ENSG00000184378.3	0.701288732	0.328833962	497	1.250140385	0.521300086	52	2.36E-24	0.560967985	-0.834009658	8.81E-23
524	HOXD12	ENSG00000170178.7	0.258428974	0.344107245	497	0.834384615	0.553276965	52	2.40E-24	0.30972404	-1.690944729	8.94E-23
525	FGFR2	ENSG00000066468.23	4.633410463	5.415044357	497	12.92192308	4.238097957	52	2.58E-24	0.35856973	-1.479674392	9.58E-23
526	FRMD7	ENSG00000165694.10	0.029658954	0.042805218	497	0.106186538	0.089162594	52	2.78E-24	0.279309922	-1.840061271	1.03E-22
527	ATP1A4	ENSG00000132681.17	0.061284909	0.083708752	497	0.388894231	0.632369064	52	2.85E-24	0.157587603	-2.665774049	1.05E-22
528	INAVA	ENSG00000163362.11	0.91858672	1.037103983	497	2.888598077	2.569428339	52	2.85E-24	0.318004338	-1.652881649	1.05E-22
529	HCFC2	ENSG00000111727.12	2.917942254	0.919137874	497	4.403688462	1.236344636	52	2.86E-24	0.662613234	-0.593761077	1.05E-22
530	GLIS3	ENSG00000107249.23	0.619407847	0.460616426	497	2.633003846	3.957130523	52	3.25E-24	0.235247604	-2.087748066	1.20E-22
531	DGLUCY	ENSG00000133943.21	5.040206036	2.810022188	497	9.408378846	2.791704194	52	3.31E-24	0.535714613	-0.900463445	1.21E-22
532	LAPTM4A	ENSG00000068697.7	208.2235074	39.94951433	497	412.6002385	408.9229303	52	3.48E-24	0.504661627	-0.986611702	1.28E-22
533	FBXL7	ENSG00000183580.10	4.234447485	1.832491529	497	7.266373077	2.841365548	52	3.53E-24	0.582745675	-0.779061703	1.29E-22
534	KSR1	ENSG00000141068.14	0.571986922	0.420520112	497	1.279217308	0.704166742	52	3.56E-24	0.447138198	-1.161207298	1.30E-22
535	CCN6	ENSG00000112761.21	0.11382495	0.137172751	497	0.368771154	0.322995177	52	3.62E-24	0.308660123	-1.695908987	1.32E-22
536	ARHGEF9	ENSG00000131089.17	2.056883903	0.661997173	497	3.270025	1.501269342	52	3.84E-24	0.629011675	-0.6688413	1.40E-22
537	IRAG1	ENSG00000072952.19	8.021846479	6.602941434	497	19.45858269	12.49166439	52	3.90E-24	0.412252352	-1.27840037	1.41E-22
538	TAF3	ENSG00000165632.8	2.485954728	0.68211937	497	3.600123077	0.994505577	52	3.91E-24	0.690519373	-0.534246204	1.42E-22
539	DSTN	ENSG00000125868.16	190.0695736	63.58674348	497	309.0102558	152.7794944	52	4.01E-24	0.615091474	-0.701127117	1.45E-22
540	RBBP7	ENSG00000102054.18	18.23570986	4.389326596	497	29.63862692	19.68321342	52	4.68E-24	0.615268376	-0.700712253	1.69E-22
541	TMEM51	ENSG00000171729.14	6.260874447	2.886392227	497	11.24146154	5.432434097	52	4.87E-24	0.55694488	-0.844393542	1.76E-22
542	ARHGEF28	ENSG00000214944.9	0.712575654	0.483866599	497	1.491575	0.660989385	52	5.30E-24	0.477733707	-1.065721424	1.91E-22
543	TCEAL2	ENSG00000184905.9	3.639612877	3.700124152	497	9.628992308	5.248703784	52	5.78E-24	0.377984815	-1.403599817	2.08E-22
544	LZTFL1	ENSG00000163818.17	2.618995372	0.775524682	497	3.833032692	0.872622311	52	5.85E-24	0.683269772	-0.549472792	2.10E-22
545	TWSG1	ENSG00000128791.12	18.01697626	6.350046025	497	30.44308846	17.24287727	52	6.15E-24	0.59182485	-0.75675782	2.20E-22
546	RBFOX2	ENSG00000100320.23	9.017914286	3.210507972	497	14.19612692	4.479610854	52	6.21E-24	0.635237649	-0.654631675	2.22E-22
547	LRP4	ENSG00000134569.10	0.994568008	0.667803508	497	2.123063462	1.175418544	52	6.86E-24	0.468458916	-1.094005566	2.45E-22
549	TMEM139	ENSG00000178826.11	0.123622334	0.104004022	497	0.341942308	0.328535829	52	6.99E-24	0.3615298	-1.467813525	2.48E-22
548	ARHGEF25	ENSG00000240771.8	1.55828672	1.043923722	497	3.454961538	2.35201978	52	6.96E-24	0.451028674	-1.14870894	2.48E-22
550	FZD1	ENSG00000157240.4	7.9141833	3.442550365	497	13.42375769	4.631719772	52	7.34E-24	0.589565417	-0.762276194	2.60E-22
551	ABCD3	ENSG00000117528.14	7.133443461	1.965243903	497	10.59685962	4.043004303	52	7.48E-24	0.673165798	-0.570966216	2.65E-22
552	KLHL42	ENSG00000087448.11	4.860912274	1.49195663	497	7.478471154	3.025422047	52	7.56E-24	0.649987434	-0.621516268	2.67E-22
553	ACTG2	ENSG00000163017.14	297.7499115	345.6073957	497	940.8309385	838.3378511	52	9.22E-24	0.316475468	-1.659834423	3.25E-22
554	FZD7	ENSG00000155760.2	9.704492757	5.602324746	497	19.22541923	10.21841649	52	9.33E-24	0.504774051	-0.986290348	3.29E-22
555	SLC2A9	ENSG00000109667.12	0.567920926	0.357071541	497	3.635986538	6.386093795	52	9.42E-24	0.156194452	-2.678584885	3.31E-22
556	RND3	ENSG00000115963.13	8.983110262	7.288598651	497	20.76599423	10.58332331	52	9.60E-24	0.432587535	-1.208936	3.37E-22
557	TMEM47	ENSG00000147027.4	11.50509135	7.213386665	497	23.47462692	11.93234657	52	9.71E-24	0.490107527	-1.028829791	3.40E-22
558	CORO2B	ENSG00000103647.13	0.571073642	0.386927916	497	1.442903846	1.403231129	52	1.06E-23	0.395780802	-1.337226461	3.70E-22
559	WBP4	ENSG00000120688.9	6.947732998	1.965152504	497	10.05434615	2.502300146	52	1.06E-23	0.691017883	-0.533205048	3.70E-22
560	KY	ENSG00000174611.12	0.181252314	0.33176316	497	0.840588462	0.946853627	52	1.16E-23	0.215625508	-2.213400239	4.04E-22
561	AGPS	ENSG00000018510.17	2.249931187	1.04190863	497	3.888251923	1.296353368	52	1.28E-23	0.578648511	-0.789240818	4.45E-22
562	SLC18A2	ENSG00000165646.14	0.398851911	0.663515317	497	2.301742308	3.474067044	52	1.33E-23	0.173282609	-2.528801225	4.61E-22
563	CCBE1	ENSG00000183287.14	0.356660563	0.502628579	497	1.351646154	1.428712487	52	1.41E-23	0.263871252	-1.922093913	4.88E-22
564	NXPE3	ENSG00000144815.16	1.727482897	0.857636753	497	3.198926923	1.648237726	52	1.42E-23	0.540019494	-0.888916607	4.91E-22
565	SLC47A1	ENSG00000142494.13	0.54898008	0.496775113	497	1.344494231	0.701397462	52	1.46E-23	0.408317171	-1.292237856	5.05E-22
566	EPHA10	ENSG00000183317.17	1.672045473	0.884977209	497	0.378498077	0.230159458	52	1.47E-23	4.417579837	2.143256208	5.07E-22
567	ALDH3A1	ENSG00000108602.18	0.2911666	0.347618566	497	0.843730769	0.470648273	52	1.52E-23	0.345094206	-1.534937843	5.22E-22
568	LHFPL1	ENSG00000182508.14	0.167067807	0.136303105	497	0.472057692	0.49215624	52	1.59E-23	0.353913959	-1.49852943	5.47E-22
569	PTGIS	ENSG00000124212.6	6.780790141	5.566098883	497	16.88202885	12.82100605	52	1.60E-23	0.401657301	-1.315962994	5.47E-22
570	MTM1	ENSG00000171100.15	3.743702616	1.387802344	497	5.932357692	1.800003078	52	1.70E-23	0.631064883	-0.664139751	5.81E-22
571	DTNA	ENSG00000134769.21	1.652753119	1.175339974	497	4.116634615	3.774277708	52	1.74E-23	0.401481616	-1.316594167	5.93E-22
572	RGS22	ENSG00000132554.20	0.256382294	0.22000515	497	0.623298077	0.382877894	52	1.80E-23	0.411331758	-1.281625632	6.15E-22
573	RAB40A	ENSG00000172476.4	0.302285714	0.297170626	497	0.883128846	0.827093401	52	1.88E-23	0.342289481	-1.546711138	6.41E-22
574	TMOD2	ENSG00000128872.10	1.042142857	0.534804376	497	2.139271154	1.650600305	52	1.98E-23	0.487148558	-1.0375663	6.74E-22
575	PDPN	ENSG00000162493.16	3.923311268	2.635689756	497	7.893894231	2.278497264	52	2.11E-23	0.497005806	-1.00866539	7.17E-22
576	PLCD4	ENSG00000115556.14	0.141889135	0.145909119	497	0.438288462	0.442189502	52	2.14E-23	0.323734589	-1.627116578	7.23E-22
577	RAVER2	ENSG00000162437.14	4.769960161	1.413044277	497	6.958146154	1.645043126	52	2.34E-23	0.685521697	-0.544725766	7.90E-22
578	SH3BGRL	ENSG00000131171.13	59.30437384	30.78907812	497	108.1039635	42.17605298	52	2.36E-23	0.54858649	-0.866209001	7.95E-22
579	RASSF5	ENSG00000266094.8	2.465204628	1.705351331	497	5.356792308	3.207341592	52	2.43E-23	0.460201644	-1.119661958	8.19E-22
580	ZNF219	ENSG00000165804.16	3.607706237	1.84095723	497	7.157661538	5.008371402	52	2.59E-23	0.504034204	-0.988406456	8.69E-22
581	PARD6G	ENSG00000178184.16	2.823931388	1.040069817	497	4.431759615	1.210294626	52	2.73E-23	0.637203195	-0.650174594	9.15E-22
582	FOLR1	ENSG00000110195.14	0.70481831	1.040895815	497	3.38835	4.747446245	52	2.77E-23	0.208012251	-2.265259596	9.28E-22
583	WNT7A	ENSG00000154764.6	0.053696177	0.069486277	497	0.197813462	0.220823828	52	2.83E-23	0.271448549	-1.881249323	9.45E-22
584	PLA2G3	ENSG00000100078.4	0.058591348	0.133002609	497	0.334034615	0.422030756	52	3.01E-23	0.175405019	-2.511238066	1.01E-21
585	B4GALT6	ENSG00000118276.11	1.66765332	0.842691215	497	3.199626923	1.990761211	52	3.15E-23	0.521202428	-0.94008429	1.05E-21
586	PNMA1	ENSG00000176903.5	23.3132499	13.74202375	497	46.99029808	27.65865721	52	3.27E-23	0.496129006	-1.011212789	1.09E-21
587	ACTN4	ENSG00000130402.13	62.79492596	17.53312604	497	89.89004808	20.6829839	52	3.29E-23	0.69857484	-0.517513412	1.09E-21
588	QSOX2	ENSG00000165661.17	6.916050101	2.173559574	497	3.734498077	1.126994429	52	3.34E-23	1.851935644	0.889033965	1.11E-21
589	FAM124A	ENSG00000150510.17	1.072438028	0.783494671	497	2.342138462	1.240200061	52	3.58E-23	0.457888398	-1.126932084	1.18E-21
590	GNL3	ENSG00000163938.17	51.72705131	15.68966714	497	28.70347115	9.066904578	52	3.58E-23	1.802118323	0.849693738	1.18E-21
591	ZDHHC15	ENSG00000102383.14	0.433455332	0.297539375	497	0.888861538	0.327333323	52	3.69E-23	0.487652253	-1.036075373	1.22E-21
593	TMEM37	ENSG00000171227.7	1.343763783	1.636121699	497	4.264996154	3.696201085	52	3.78E-23	0.315067994	-1.666264888	1.24E-21
592	TFE3	ENSG00000068323.17	14.47889537	2.997889652	497	21.192525	11.01666064	52	3.76E-23	0.683207658	-0.549603949	1.24E-21
594	HCAR2	ENSG00000182782.8	0.939365795	1.002671013	497	3.861725	5.448028293	52	3.84E-23	0.243250308	-2.039486463	1.26E-21
595	TRHDE	ENSG00000072657.9	0.182336016	0.217845999	497	0.579551923	0.523460471	52	4.27E-23	0.314615497	-1.66833836	1.40E-21
596	FLRT3	ENSG00000125848.10	3.924738229	3.687712476	497	9.574534615	4.150303207	52	4.28E-23	0.409914256	-1.28660593	1.40E-21
597	P2RY12	ENSG00000169313.10	0.333757344	0.305472551	497	0.846998077	0.569119041	52	4.44E-23	0.394047346	-1.343559111	1.45E-21
598	NR3C2	ENSG00000151623.15	1.932847887	0.933128561	497	3.338655769	0.896748876	52	4.55E-23	0.578929971	-0.788539249	1.48E-21
599	NTF3	ENSG00000185652.12	0.505783501	0.387598105	497	1.095225	0.410962791	52	4.59E-23	0.461807849	-1.114635401	1.50E-21
600	POGLUT3	ENSG00000178202.13	10.4888664	4.108148668	497	16.83036538	4.949563668	52	4.66E-23	0.623210855	-0.682207733	1.51E-21
601	HCN4	ENSG00000138622.4	0.050334608	0.072212763	497	0.190090385	0.201218963	52	4.87E-23	0.264793023	-1.917062986	1.58E-21
603	APBB1	ENSG00000166313.19	7.648024145	3.582437294	497	13.12590577	4.041005413	52	5.22E-23	0.582666391	-0.779257998	1.69E-21
602	AP4S1	ENSG00000100478.15	1.050774044	0.281561818	497	1.49145	0.376525916	52	5.22E-23	0.704531861	-0.505263144	1.69E-21
604	PLA2G4A	ENSG00000116711.10	3.295688934	1.922171139	497	16.119625	26.95880251	52	5.33E-23	0.20445196	-2.290166201	1.72E-21
605	EIF4E3	ENSG00000163412.13	3.062377264	1.009842467	497	4.867009615	2.314620781	52	5.53E-23	0.629211262	-0.668383602	1.78E-21
606	SLC16A4	ENSG00000168679.18	1.189234406	0.779673878	497	2.467807692	1.336321764	52	6.01E-23	0.481899141	-1.053196865	1.94E-21
607	PNPLA1	ENSG00000180316.12	0.016607243	0.017071737	497	0.052175	0.055759638	52	6.83E-23	0.318298868	-1.651546069	2.19E-21
608	ARHGEF17	ENSG00000110237.5	5.621038028	2.575031558	497	9.739836538	3.968311957	52	7.12E-23	0.577118313	-0.793060984	2.28E-21
609	JPH2	ENSG00000149596.7	3.86030664	3.675438151	497	10.51549615	8.803852688	52	7.19E-23	0.367106467	-1.445729566	2.30E-21
610	RBMS1	ENSG00000153250.20	3.158490744	1.469465224	497	5.376507692	1.520723418	52	7.20E-23	0.587461402	-0.76743403	2.30E-21
611	POU2F3	ENSG00000137709.10	0.322303823	0.185162083	497	0.935073077	1.193439623	52	7.25E-23	0.344683032	-1.536657815	2.32E-21
612	HEPH	ENSG00000089472.16	3.069237626	2.373202485	497	7.143684615	4.882101068	52	8.17E-23	0.429643495	-1.218788043	2.60E-21
613	LSM11	ENSG00000155858.6	1.757057344	0.703200155	497	3.018642308	1.653668329	52	8.93E-23	0.582068746	-0.78073854	2.84E-21
614	LIPE	ENSG00000079435.10	0.734949497	0.425123699	497	1.394292308	0.562755546	52	1.02E-22	0.527112925	-0.923816027	3.25E-21
615	VAV3	ENSG00000134215.16	1.000409256	0.868736886	497	2.463905769	1.692308931	52	1.05E-22	0.406025777	-1.300356773	3.34E-21
616	CAPN6	ENSG00000077274.9	2.07103159	3.146288163	497	9.31075	12.33295619	52	1.07E-22	0.222434454	-2.168547823	3.40E-21
617	CAVIN1	ENSG00000177469.13	100.306697	68.17850741	497	216.2557654	137.7569218	52	1.17E-22	0.463833631	-1.108320666	3.70E-21
618	C14orf132	ENSG00000227051.7	2.423286318	1.644200375	497	5.918676923	5.639367442	52	1.19E-22	0.40943041	-1.288309834	3.75E-21
619	MSANTD4	ENSG00000170903.11	2.6498167	0.938433768	497	4.124661538	1.358667123	52	1.19E-22	0.642432519	-0.638383173	3.76E-21
620	SLC39A2	ENSG00000165794.10	1.092697586	4.039460142	497	15.35751923	28.37379368	52	1.25E-22	0.071150657	-3.812979111	3.92E-21
621	FBXL22	ENSG00000197361.8	1.272910865	0.753688735	497	2.57865	1.620143328	52	1.26E-22	0.493634602	-1.018484569	3.95E-21
622	KRT23	ENSG00000108244.17	3.582088129	4.639192646	497	10.92336923	6.996715052	52	1.27E-22	0.32792887	-1.608545176	3.99E-21
623	PRIMA1	ENSG00000175785.13	1.596853924	1.545499568	497	4.110796154	2.656653325	52	1.32E-22	0.388453687	-1.36418549	4.13E-21
624	TENT5B	ENSG00000158246.8	3.912800604	4.295345635	497	12.4413	12.94945553	52	1.33E-22	0.314500945	-1.668863743	4.16E-21
625	CYB5R3	ENSG00000100243.21	50.01418068	14.242189	497	76.447875	36.97693701	52	1.35E-22	0.654225911	-0.612139196	4.21E-21
626	STX7	ENSG00000079950.14	3.117610262	0.722248833	497	4.270636538	1.142344657	52	1.35E-22	0.730010675	-0.454010534	4.22E-21
627	TBX4	ENSG00000121075.11	1.027660161	1.888658141	497	4.687546154	5.415385465	52	1.39E-22	0.219232009	-2.18946964	4.33E-21
628	ROBO1	ENSG00000169855.20	3.932842656	2.888410313	497	8.687319231	5.224694875	52	1.40E-22	0.452710733	-1.143338584	4.34E-21
629	ULK3	ENSG00000140474.14	20.86991328	7.259765203	497	10.43884615	3.544772032	52	1.53E-22	1.9992548	0.999462352	4.76E-21
630	PCGF5	ENSG00000180628.15	7.029433803	2.181960336	497	10.40630769	2.93568031	52	1.55E-22	0.675497401	-0.565977876	4.80E-21
631	HIF3A	ENSG00000124440.16	0.613082294	0.717443246	497	1.800701923	1.332465349	52	1.56E-22	0.340468506	-1.554406743	4.82E-21
632	KANK4	ENSG00000132854.19	0.420370624	0.443911751	497	1.163625	0.860465659	52	1.60E-22	0.361259533	-1.468892437	4.94E-21
633	PDE4A	ENSG00000065989.16	2.035924748	1.246911223	497	3.877613462	1.13337236	52	1.76E-22	0.525045822	-0.929484759	5.43E-21
634	ANO1	ENSG00000131620.17	4.342285714	3.17492441	497	30.555175	56.37989691	52	1.87E-22	0.142112939	-2.814890181	5.75E-21
635	WDR48	ENSG00000114742.14	7.030806841	1.16940134	497	9.208930769	3.094729738	52	2.00E-22	0.763477	-0.389343399	6.15E-21
636	DDR2	ENSG00000162733.19	4.043083903	3.089036635	497	9.236430769	6.130866637	52	2.03E-22	0.43773228	-1.191879317	6.22E-21
637	PLXNA2	ENSG00000076356.7	1.641502213	0.793035956	497	2.923767308	1.359164213	52	2.11E-22	0.561433945	-0.832811801	6.45E-21
638	LGALS3	ENSG00000131981.16	56.16604889	37.84421789	497	112.1282827	36.10429744	52	2.26E-22	0.500908848	-0.997379999	6.92E-21
639	RHOB	ENSG00000143878.10	185.4643915	130.3101672	497	386.5082212	177.2930336	52	2.39E-22	0.479845916	-1.059356881	7.30E-21
640	FXYD6	ENSG00000137726.17	1.44642495	1.619092523	497	4.4313	4.208693956	52	2.55E-22	0.326410974	-1.615238533	7.78E-21
641	ADGRA2	ENSG00000020181.18	11.60819376	8.132405878	497	25.20528654	15.98104833	52	2.56E-22	0.460545995	-1.118582849	7.78E-21
642	CCDC54	ENSG00000138483.3	0.050047686	0.061604051	497	0.151946154	0.116557684	52	2.59E-22	0.329377775	-1.602184883	7.86E-21
643	EVA1A	ENSG00000115363.14	0.281085111	0.26914382	497	1.695646154	2.986104936	52	2.60E-22	0.165768731	-2.592756198	7.88E-21
644	VPS37A	ENSG00000155975.10	4.04120664	1.309758079	497	5.978196154	1.273848974	52	2.61E-22	0.675990974	-0.564924111	7.89E-21
645	RBPMS2	ENSG00000166831.9	7.417965594	5.222182787	497	17.05761346	13.64788777	52	2.78E-22	0.434877107	-1.201320331	8.40E-21
646	GGA2	ENSG00000103365.15	12.36802877	3.034140544	497	17.04209615	4.135446342	52	2.80E-22	0.72573401	-0.462487214	8.45E-21
647	AVPI1	ENSG00000119986.7	9.738636217	7.31461054	497	21.97276923	14.44977536	52	2.83E-22	0.443213876	-1.173925045	8.53E-21
648	FAM83C	ENSG00000125998.8	0.053115292	0.108941343	497	0.400313462	0.683680088	52	3.01E-22	0.132684251	-2.913930955	9.07E-21
649	C5orf34	ENSG00000172244.9	0.514730382	0.282642665	497	0.988303846	0.563998478	52	3.14E-22	0.520821996	-0.941137715	9.42E-21
650	BVES	ENSG00000112276.14	1.883729175	1.21712772	497	3.913498077	2.392455476	52	3.22E-22	0.481341536	-1.054867173	9.67E-21
651	CDHR1	ENSG00000148600.15	0.23436499	0.250821533	497	0.867536538	1.154912096	52	3.25E-22	0.270149993	-1.88816745	9.74E-21
652	ERGIC1	ENSG00000113719.16	74.62323903	21.54971332	497	43.13066538	18.68574775	52	3.26E-22	1.730166654	0.790911009	9.76E-21
653	EMILIN3	ENSG00000183798.5	1.430727364	1.080416898	497	3.228251923	2.112350272	52	3.46E-22	0.443189503	-1.174004384	1.03E-20
654	STOM	ENSG00000148175.13	36.65034165	20.68068794	497	67.69418462	23.92121307	52	3.51E-22	0.54141049	-0.885205254	1.05E-20
655	PJA2	ENSG00000198961.10	35.65618189	12.73289632	497	54.72785192	14.47174731	52	3.53E-22	0.651518023	-0.618123006	1.05E-20
656	APOBEC3F	ENSG00000128394.17	1.935183903	1.171965845	497	4.081240385	3.028369874	52	3.71E-22	0.474165626	-1.076537015	1.10E-20
657	HCAR3	ENSG00000255398.3	0.138577264	0.215098575	497	0.667978846	0.956911052	52	3.83E-22	0.207457563	-2.269111842	1.14E-20
658	POPDC2	ENSG00000121577.14	4.943005231	4.614178879	497	12.62443077	9.118828394	52	4.30E-22	0.391542821	-1.352757999	1.27E-20
659	LINGO2	ENSG00000174482.10	0.067659557	0.16330231	497	0.353444231	0.376820278	52	4.35E-22	0.191429231	-2.385116951	1.29E-20
660	ZCCHC24	ENSG00000165424.7	9.133719115	3.920277369	497	16.18832692	9.750379524	52	4.45E-22	0.564216374	-0.82567956	1.31E-20
661	AQP5	ENSG00000161798.7	0.363599396	0.677331305	497	1.679557692	2.010253985	52	4.60E-22	0.216485208	-2.207659643	1.36E-20
662	P2RY2	ENSG00000175591.12	0.184352918	0.229801357	497	0.598311538	0.573929372	52	4.68E-22	0.308121949	-1.698426639	1.38E-20
663	GJC1	ENSG00000182963.11	1.514734004	1.090912741	497	3.397867308	2.427523117	52	4.75E-22	0.445789628	-1.165565044	1.40E-20
664	SMOC1	ENSG00000198732.11	6.758984507	8.470345145	497	20.46886154	15.16636119	52	4.87E-22	0.330208131	-1.598552449	1.43E-20
665	MEIS1	ENSG00000143995.20	1.725189738	1.337273418	497	3.815505769	2.059733414	52	5.35E-22	0.452152308	-1.145119267	1.57E-20
666	WSCD2	ENSG00000075035.10	0.9425666	0.936222801	497	2.596388462	2.231887269	52	5.42E-22	0.363029883	-1.461839786	1.59E-20
667	CLIP3	ENSG00000105270.15	7.221902817	7.04349194	497	18.98311538	14.19921554	52	5.49E-22	0.38043823	-1.394265866	1.60E-20
668	NOTCH1	ENSG00000148400.12	4.730990744	2.453312044	497	8.710703846	4.457620804	52	5.55E-22	0.54312382	-0.880646957	1.62E-20
669	PAQR8	ENSG00000170915.9	1.991555734	1.349178008	497	11.70662308	21.06915928	52	5.59E-22	0.170122137	-2.555357212	1.63E-20
670	CDH23	ENSG00000107736.21	0.160995372	0.148876132	497	0.426832692	0.365535282	52	5.63E-22	0.377186132	-1.406651461	1.64E-20
671	TRIM35	ENSG00000104228.13	4.143456137	1.44377436	497	6.754123077	3.661261144	52	5.71E-22	0.61347063	-0.704933819	1.66E-20
672	CHIC1	ENSG00000204116.11	2.243280282	0.55740009	497	3.228723077	1.335031915	52	5.88E-22	0.694788691	-0.525353823	1.71E-20
673	CLIC6	ENSG00000159212.13	2.66169839	2.293477944	497	6.212165385	3.381765597	52	5.99E-22	0.428465475	-1.222749136	1.74E-20
674	FOXJ2	ENSG00000065970.9	5.894604829	1.427811824	497	8.032807692	1.702359656	52	6.01E-22	0.733816251	-0.44650924	1.74E-20
675	KCNJ8	ENSG00000121361.5	3.312781489	2.490204229	497	7.206265385	3.873290258	52	6.20E-22	0.459708505	-1.121208737	1.79E-20
676	TMEM185A	ENSG00000269556.8	2.442267807	0.568672442	497	3.283326923	0.612313044	52	6.21E-22	0.743839363	-0.426936999	1.79E-20
677	ELF1	ENSG00000120690.16	12.80696318	5.421730083	497	20.67685962	4.777269883	52	6.50E-22	0.619386281	-0.691088666	1.87E-20
678	MGAT4C	ENSG00000182050.13	0.008990543	0.015541939	497	0.040351923	0.050184117	52	6.69E-22	0.222803341	-2.166157228	1.92E-20
679	NAGS	ENSG00000161653.11	0.826516499	0.574922525	497	2.331086538	2.821847116	52	7.00E-22	0.354562769	-1.495887041	2.01E-20
680	PTGS1	ENSG00000095303.17	3.003443863	5.271098954	497	17.00738269	26.49726318	52	8.41E-22	0.176596477	-2.501471533	2.41E-20
681	QSOX1	ENSG00000116260.17	10.4470503	7.020586373	497	21.09418846	9.399547342	52	8.47E-22	0.495257275	-1.013749927	2.42E-20
682	IQCK	ENSG00000174628.16	1.187600402	0.422229618	497	1.942603846	1.054311923	52	8.78E-22	0.611344616	-0.709942236	2.51E-20
683	TTC28	ENSG00000100154.14	1.757537626	1.017589268	497	3.333365385	1.539833113	52	8.87E-22	0.527256218	-0.923423891	2.53E-20
684	ANK2	ENSG00000145362.20	0.533172636	0.500495166	497	1.378123077	1.064985308	52	9.00E-22	0.386883178	-1.370030094	2.57E-20
685	TCN2	ENSG00000185339.9	6.44207827	3.863571893	497	12.38351923	5.659004914	52	9.54E-22	0.520213854	-0.942823274	2.71E-20
686	GNG11	ENSG00000127920.6	6.595309859	4.124252727	497	13.49187885	8.547350218	52	9.98E-22	0.488835538	-1.032578923	2.84E-20
687	APOBEC3D	ENSG00000243811.11	0.071111871	0.060114137	497	0.165278846	0.09709805	52	1.03E-21	0.430253919	-1.216739762	2.94E-20
688	FOXA1	ENSG00000129514.8	130.6190421	41.27703488	497	69.916825	44.60717087	52	1.05E-21	1.868206144	0.901653656	2.96E-20
689	MAML2	ENSG00000184384.14	3.150968612	2.063918681	497	6.154605769	2.015746301	52	1.08E-21	0.511969203	-0.965871066	3.06E-20
690	LYVE1	ENSG00000133800.9	0.688191751	0.734394421	497	3.307251923	5.377809484	52	1.12E-21	0.208085676	-2.264750437	3.17E-20
691	SLC40A1	ENSG00000138449.11	19.13580523	11.0544463	497	36.14778462	16.46218698	52	1.17E-21	0.529376985	-0.917632621	3.29E-20
692	C3orf18	ENSG00000088543.15	2.830014688	1.257853495	497	4.758978846	1.844061397	52	1.23E-21	0.594668474	-0.749842501	3.45E-20
693	SLC51B	ENSG00000186198.4	0.992109457	0.826657085	497	2.378180769	1.747632619	52	1.35E-21	0.417171592	-1.261287176	3.80E-20
694	HMG20A	ENSG00000140382.15	2.232358954	0.88020017	497	3.524576923	0.965716365	52	1.39E-21	0.633369338	-0.658881068	3.91E-20
695	ITGB6	ENSG00000115221.12	1.716897787	1.743234875	497	4.5454	3.304418913	52	1.42E-21	0.377722046	-1.404603105	3.98E-20
696	CNN2	ENSG00000064666.15	21.39927807	10.66160653	497	36.83369231	10.1775783	52	1.42E-21	0.580970213	-0.783463898	3.98E-20
697	ARMH4	ENSG00000139971.15	0.402598189	0.297671646	497	0.868992308	0.490322536	52	1.46E-21	0.463293156	-1.110002725	4.09E-20
698	ARL4D	ENSG00000175906.5	4.58515493	5.922779448	497	16.05904615	17.96947449	52	1.47E-21	0.28551851	-1.808343817	4.11E-20
699	STARD4	ENSG00000164211.13	2.575342857	1.769144779	497	5.521871154	3.677537431	52	1.52E-21	0.466389524	-1.100392712	4.24E-20
700	CD200	ENSG00000091972.18	2.975401006	2.530526681	497	6.814734615	3.549961847	52	1.57E-21	0.436612895	-1.195573355	4.37E-20
701	EFHD1	ENSG00000115468.12	4.372191147	3.453174219	497	10.43750385	8.392324575	52	1.64E-21	0.418892411	-1.255348347	4.57E-20
702	CREBRF	ENSG00000164463.12	3.131283702	1.149306515	497	4.821626923	1.307709504	52	1.71E-21	0.649424717	-0.6227658	4.74E-20
703	TRO	ENSG00000067445.21	0.839002414	0.661644281	497	1.815113462	0.772846879	52	1.72E-21	0.462231388	-1.113312865	4.78E-20
704	DERA	ENSG00000023697.13	5.919634809	1.745150999	497	8.479059615	1.952454108	52	1.83E-21	0.698147563	-0.518396093	5.08E-20
705	ADGRL3	ENSG00000150471.16	0.161695171	0.189777711	497	0.460419231	0.323093069	52	1.86E-21	0.351191176	-1.509671499	5.15E-20
706	DCHS2	ENSG00000197410.14	0.081027565	0.119164153	497	0.344186538	0.461141456	52	1.91E-21	0.23541759	-2.086705975	5.28E-20
707	EVC2	ENSG00000173040.13	0.873873038	0.577712792	497	1.701967308	0.512214396	52	1.97E-21	0.51344878	-0.96170773	5.44E-20
708	RASD2	ENSG00000100302.7	6.599823944	3.721534332	497	12.51024231	6.600192218	52	2.01E-21	0.527553646	-0.922610288	5.53E-20
709	NDRG4	ENSG00000103034.14	0.500902616	0.4428754	497	5.053382692	10.13039503	52	2.11E-21	0.099122241	-3.334647385	5.79E-20
710	CFAP300	ENSG00000137691.13	0.793308451	0.683406892	497	1.808426923	0.870203374	52	2.58E-21	0.438673214	-1.188781479	7.10E-20
712	PPM1L	ENSG00000163590.14	1.716288531	0.908587921	497	3.215271154	1.874491969	52	2.77E-21	0.533792781	-0.9056483	7.59E-20
711	ADD1	ENSG00000087274.17	24.1402495	4.065754797	497	30.57414231	7.217258991	52	2.77E-21	0.789564242	-0.340871441	7.59E-20
713	TMEM127	ENSG00000135956.9	17.88322797	2.831597269	497	23.67078846	9.665515113	52	2.81E-21	0.755497773	-0.404500592	7.68E-20
714	SLC16A2	ENSG00000147100.11	4.053456539	2.13627929	497	7.206465385	2.625586966	52	2.90E-21	0.562474989	-0.830139148	7.93E-20
715	RARG	ENSG00000172819.17	3.982896177	2.476118577	497	7.766319231	3.769793905	52	3.04E-21	0.512842192	-0.963413136	8.30E-20
716	MOB3B	ENSG00000120162.10	0.863183099	0.533786873	497	1.705084615	0.939686494	52	3.07E-21	0.506240623	-0.982104815	8.37E-20
717	AOC3	ENSG00000131471.7	17.51767726	11.92082303	497	37.09263654	24.33588131	52	3.13E-21	0.472268323	-1.082321324	8.52E-20
718	RTL5	ENSG00000242732.4	2.287165996	1.251141168	497	4.090778846	1.264566905	52	3.15E-21	0.559102822	-0.838814468	8.55E-20
719	PENK	ENSG00000181195.11	0.975105433	1.893031935	497	4.335255769	4.826653923	52	3.31E-21	0.224924545	-2.15248699	8.98E-20
720	FCRLB	ENSG00000162746.14	0.202905433	0.127400181	497	0.728701923	1.120244947	52	3.41E-21	0.27844778	-1.844521304	9.23E-20
721	MBNL1	ENSG00000152601.17	12.99754266	4.519270869	497	19.97748077	7.308339098	52	3.48E-21	0.650609694	-0.620135776	9.41E-20
722	LRFN1	ENSG00000128011.5	3.235146479	1.54116945	497	1.111344231	0.574334535	52	3.57E-21	2.911021076	1.541525285	9.64E-20
723	C16orf74	ENSG00000154102.11	0.704411066	0.854217993	497	2.000244231	1.279250765	52	4.26E-21	0.352162529	-1.505686684	1.15E-19
725	GSTM5	ENSG00000134201.12	1.837872233	1.997007682	497	4.860490385	2.967538766	52	4.54E-21	0.378124857	-1.403065403	1.22E-19
726	CES1	ENSG00000198848.13	10.518834	9.855042105	497	25.76450769	16.29533883	52	4.55E-21	0.408268387	-1.292410234	1.22E-19
724	ZFAND5	ENSG00000107372.13	22.40098008	7.904016696	497	35.07572692	15.0947561	52	4.51E-21	0.638646211	-0.646911148	1.22E-19
727	NTN4	ENSG00000074527.13	16.2322332	11.32931834	497	32.48281923	11.45866122	52	4.79E-21	0.499717499	-1.000815356	1.29E-19
728	S100A16	ENSG00000188643.11	16.21261751	12.78382238	497	35.90538462	20.80441637	52	4.84E-21	0.451537219	-1.147083185	1.30E-19
729	ZNF415	ENSG00000170954.11	3.013554125	0.799570001	497	4.219761538	1.172642423	52	4.88E-21	0.714152707	-0.485695497	1.31E-19
731	ANXA1	ENSG00000135046.14	32.89272354	22.47948141	497	66.86925385	33.35653669	52	4.99E-21	0.491896076	-1.023574549	1.33E-19
730	PABPC4L	ENSG00000254535.4	0.787262978	0.509898502	497	1.539273077	0.652486109	52	4.97E-21	0.511451145	-0.967331658	1.33E-19
733	SPARCL1	ENSG00000152583.12	130.3108909	95.70513183	497	280.1730654	167.92294	52	5.23E-21	0.46510856	-1.104360603	1.39E-19
732	AIFM2	ENSG00000042286.15	2.509634608	1.299275472	497	4.529615385	2.211472247	52	5.20E-21	0.554050266	-0.851911225	1.39E-19
734	PTCHD1	ENSG00000165186.12	0.347157545	0.34099694	497	0.890505769	0.640533373	52	5.26E-21	0.389843118	-1.359034428	1.40E-19
735	OGN	ENSG00000106809.11	8.103490543	7.077263577	497	20.65121538	18.28652717	52	5.71E-21	0.392397754	-1.349611311	1.52E-19
736	ANKS1A	ENSG00000064999.15	6.031209256	1.404729041	497	8.791315385	4.526886038	52	5.76E-21	0.686041735	-0.54363175	1.53E-19
737	GAB1	ENSG00000109458.8	1.996372837	0.914226758	497	3.366486538	1.308330485	52	5.84E-21	0.593013759	-0.753862517	1.55E-19
738	CHST11	ENSG00000171310.11	1.834710463	1.348495237	497	4.265278846	3.627090601	52	5.92E-21	0.43015018	-1.217087653	1.56E-19
739	CCNI2	ENSG00000205089.8	0.117462173	0.196535886	497	0.602848077	0.921318102	52	5.96E-21	0.194845397	-2.359598245	1.57E-19
741	OR7C1	ENSG00000127530.4	0.07033662	0.095104447	497	0.240821154	0.252708337	52	6.04E-21	0.292069939	-1.775614217	1.59E-19
740	IRAK3	ENSG00000090376.11	0.77566499	0.583860819	497	1.671519231	0.94438677	52	6.02E-21	0.464047901	-1.107654361	1.59E-19
742	GJD3	ENSG00000183153.7	0.699413481	0.397190191	497	1.379796154	0.941593568	52	6.09E-21	0.506896239	-0.980237635	1.60E-19
743	ZSCAN2	ENSG00000176371.14	1.984812274	0.65832593	497	1.081244231	0.284856386	52	6.11E-21	1.835674325	0.876310127	1.60E-19
744	PPTC7	ENSG00000196850.6	4.715431187	1.626354007	497	7.104173077	2.058941896	52	6.13E-21	0.663755111	-0.59127703	1.61E-19
745	MOB1A	ENSG00000114978.18	16.84009115	4.141093662	497	22.72776923	3.938006733	52	6.24E-21	0.740947824	-0.43255614	1.63E-19
746	ADCY9	ENSG00000162104.10	1.783974245	0.809983334	497	3.130525	1.765759957	52	6.35E-21	0.569864239	-0.811309834	1.66E-19
747	G0S2	ENSG00000123689.6	6.359262978	6.124897657	497	30.61054038	51.83766835	52	6.40E-21	0.207747491	-2.267097041	1.67E-19
748	NOS1	ENSG00000089250.19	0.298826962	0.364752554	497	0.857201923	0.587393151	52	6.73E-21	0.348607433	-1.520324764	1.75E-19
749	MSMO1	ENSG00000052802.13	24.46140805	13.42447727	497	47.30760769	31.39344743	52	6.90E-21	0.517071339	-0.951564756	1.80E-19
750	SOX7	ENSG00000171056.8	1.531230181	1.209087549	497	3.586630769	2.82047551	52	7.01E-21	0.426927186	-1.227938061	1.82E-19
751	ICA1	ENSG00000003147.19	16.58451107	5.145548939	497	9.347530769	4.367027551	52	7.33E-21	1.774213049	0.82717926	1.90E-19
752	CEP120	ENSG00000168944.17	1.791356137	0.605579335	497	2.643342308	0.516806967	52	7.37E-21	0.677686023	-0.561311078	1.91E-19
753	ZMAT3	ENSG00000172667.11	2.363142455	0.928697572	497	3.822134615	1.679638703	52	7.45E-21	0.618278185	-0.693671992	1.93E-19
754	CYP4F3	ENSG00000186529.16	0.104470825	0.141258268	497	0.388726923	0.478886947	52	7.48E-21	0.268751195	-1.895656925	1.94E-19
755	FAM167A	ENSG00000154319.16	0.64118833	0.957800647	497	4.822201923	9.064634409	52	7.69E-21	0.132965882	-2.910871986	1.99E-19
756	TTC33	ENSG00000113638.14	2.049543058	0.551810099	497	2.85795	0.706323809	52	8.63E-21	0.717137479	-0.479678377	2.22E-19
757	SEPTIN7	ENSG00000122545.20	7.019938833	1.799495399	497	9.805794231	3.099282459	52	9.25E-21	0.715897016	-0.482176029	2.38E-19
758	CNN1	ENSG00000130176.8	168.9921527	186.038651	497	474.6870096	396.9568049	52	9.29E-21	0.356007536	-1.490020314	2.39E-19
759	GPD1L	ENSG00000152642.11	22.81922998	12.11468681	497	41.04665385	18.31326962	52	9.69E-21	0.555933988	-0.847014508	2.49E-19
760	PDLIM1	ENSG00000107438.9	34.35923219	22.32042578	497	67.12405385	29.28034095	52	9.89E-21	0.511876596	-0.96613205	2.54E-19
761	AHDC1	ENSG00000126705.15	3.413785312	1.285549283	497	5.322373077	1.826268943	52	1.13E-20	0.64140286	-0.640697308	2.91E-19
762	ENTPD3	ENSG00000168032.10	1.244978471	1.187949885	497	3.199848077	2.569258515	52	1.18E-20	0.389074244	-1.361882615	3.02E-19
763	PRDM8	ENSG00000152784.16	5.101937223	6.803146896	497	16.18193846	14.25512944	52	1.19E-20	0.315285912	-1.665267388	3.05E-19
764	PON3	ENSG00000105852.11	0.088148491	0.13404927	497	0.865417308	1.734067374	52	1.22E-20	0.101856631	-3.29538819	3.12E-19
765	LRRK2	ENSG00000188906.16	0.497441449	0.406462352	497	1.131344231	0.733012116	52	1.27E-20	0.439690622	-1.185439333	3.25E-19
766	ISYNA1	ENSG00000105655.19	11.39936781	7.867373514	497	26.91790192	26.04587894	52	1.34E-20	0.42348649	-1.239612149	3.41E-19
767	TGM1	ENSG00000092295.12	0.709201408	0.685407965	497	1.760836538	1.159074936	52	1.35E-20	0.40276391	-1.31199368	3.44E-19
768	GLRA4	ENSG00000188828.12	0.012192555	0.020082677	497	0.041348077	0.025127088	52	1.38E-20	0.294875995	-1.761819713	3.51E-19
769	TBC1D2	ENSG00000095383.20	4.885806439	2.430180642	497	8.496605769	3.517580993	52	1.39E-20	0.575030379	-0.798289919	3.53E-19
770	TM7SF3	ENSG00000064115.11	9.577502213	3.405126825	497	14.56081154	4.503955907	52	1.40E-20	0.65775882	-0.604369406	3.55E-19
771	SFXN3	ENSG00000107819.13	5.104737425	2.571245435	497	9.059538462	4.408078625	52	1.44E-20	0.563465506	-0.8276008	3.63E-19
772	CRHBP	ENSG00000145708.11	0.403346479	0.421569394	497	1.152263462	1.125426034	52	1.48E-20	0.350047096	-1.514379057	3.75E-19
773	TMEM106B	ENSG00000106460.19	6.167100402	2.40551078	497	9.703546154	3.30877498	52	1.61E-20	0.6355512	-0.653919741	4.07E-19
774	PTP4A2	ENSG00000184007.22	25.48107082	6.176530852	497	34.26161731	6.625635814	52	1.63E-20	0.743720607	-0.427167348	4.10E-19
775	ESRP2	ENSG00000103067.14	18.13897586	7.142941889	497	8.396907692	3.928438428	52	1.65E-20	2.160197125	1.111162969	4.16E-19
776	ARHGAP24	ENSG00000138639.18	0.513022938	0.320915587	497	1.002784615	0.536338595	52	1.68E-20	0.511598333	-0.966916532	4.22E-19
777	GPX8	ENSG00000164294.14	3.172315292	2.191722446	497	6.42455	3.196535368	52	1.73E-20	0.493780155	-1.018059239	4.34E-19
778	CHMP3	ENSG00000115561.16	13.71690684	2.853525418	497	17.80953269	3.366667651	52	1.96E-20	0.770200267	-0.376694472	4.90E-19
779	HOXA7	ENSG00000122592.8	0.302216097	0.264712773	497	0.68125	0.309735047	52	2.05E-20	0.443619958	-1.172603823	5.14E-19
780	NMUR1	ENSG00000171596.7	0.508522736	0.464895965	497	1.281611538	1.058284189	52	2.06E-20	0.396783831	-1.333574858	5.16E-19
781	ZNF846	ENSG00000196605.7	2.276475855	0.791244222	497	3.427934615	1.043411398	52	2.13E-20	0.664095472	-0.590537433	5.31E-19
782	PRSS16	ENSG00000112812.16	1.652777867	1.300393385	497	3.554675	1.771476151	52	2.15E-20	0.464958925	-1.104824822	5.36E-19
784	NFYB	ENSG00000120837.8	9.440490141	2.191240983	497	16.86158846	15.75992509	52	2.28E-20	0.559881423	-0.836806783	5.66E-19
783	PIP5K1C	ENSG00000186111.10	12.43539638	3.484163987	497	18.075425	7.344020058	52	2.27E-20	0.687972558	-0.539577075	5.66E-19
785	B3GALT2	ENSG00000162630.6	0.897074648	1.04047234	497	2.501551923	1.84653111	52	2.28E-20	0.358607247	-1.479523451	5.68E-19
786	FOXO1	ENSG00000150907.10	3.845077867	1.542478805	497	6.055336538	1.839352013	52	2.35E-20	0.634989954	-0.655194327	5.82E-19
787	SLC52A1	ENSG00000132517.15	0.275475855	0.340300745	497	0.781053846	0.510149726	52	2.36E-20	0.352697649	-1.503496136	5.86E-19
788	PEX3	ENSG00000034693.15	5.446061569	1.323798505	497	7.391038462	1.87249286	52	2.48E-20	0.736846601	-0.440563789	6.13E-19
789	CWF19L2	ENSG00000152404.15	4.643201207	1.441092369	497	6.647848077	1.296689717	52	2.53E-20	0.698451763	-0.517767612	6.27E-19
790	ZNF853	ENSG00000236609.4	3.879110262	1.982210868	497	6.754455769	2.599485797	52	2.57E-20	0.574303896	-0.800113746	6.35E-19
791	ICA1L	ENSG00000163596.16	0.898699195	0.456294554	497	1.564794231	0.623197013	52	2.59E-20	0.5743242	-0.800062742	6.38E-19
792	IQGAP1	ENSG00000140575.13	17.54772274	6.26005357	497	26.35817885	6.449265549	52	2.60E-20	0.665741091	-0.586966878	6.40E-19
793	TMEM120B	ENSG00000188735.13	2.529025151	0.87136041	497	1.349467308	0.453199497	52	2.64E-20	1.874091456	0.906191358	6.50E-19
794	ADGRF3	ENSG00000173567.15	0.135062777	0.06784587	497	0.233023077	0.086462657	52	2.65E-20	0.579611163	-0.786842714	6.51E-19
795	CAP2	ENSG00000112186.12	6.179130584	4.280292865	497	13.24471731	9.638346796	52	2.75E-20	0.466535483	-1.099941283	6.74E-19
796	SBDS	ENSG00000126524.10	46.65801107	11.28219586	497	63.20271731	15.97187099	52	2.91E-20	0.738227928	-0.437861777	7.14E-19
797	CNTN1	ENSG00000018236.15	4.07775332	3.527624598	497	9.864003846	7.816521286	52	2.93E-20	0.413397377	-1.27439886	7.18E-19
798	CSK	ENSG00000103653.16	19.92283441	4.651346849	497	13.56592692	3.279519504	52	3.06E-20	1.46859367	0.554435287	7.49E-19
799	DDIT4	ENSG00000168209.5	14.46489457	12.17249992	497	33.68300385	23.93076316	52	3.10E-20	0.429441942	-1.219464994	7.57E-19
800	TMEM40	ENSG00000088726.16	0.523652515	0.705054786	497	1.766098077	1.890581136	52	3.30E-20	0.296502511	-1.753883772	8.05E-19
801	ATP6V0D2	ENSG00000147614.4	0.177976056	0.279796131	497	0.749719231	1.008144743	52	3.42E-20	0.237390278	-2.074667242	8.33E-19
802	RSPH14	ENSG00000100218.12	0.137021932	0.158380825	497	0.397561538	0.356443847	52	3.56E-20	0.344655904	-1.536771366	8.66E-19
804	TGFB1I1	ENSG00000140682.19	9.439461569	8.209530754	497	22.69114615	17.49253083	52	3.75E-20	0.415997566	-1.265353008	9.10E-19
803	PHF19	ENSG00000119403.15	3.123790744	1.228921185	497	5.015119231	2.217996283	52	3.75E-20	0.622874672	-0.682986186	9.10E-19
805	PRKCA	ENSG00000154229.12	3.37094165	2.710657294	497	7.501061538	4.701759229	52	3.81E-20	0.44939528	-1.153943123	9.24E-19
806	PCDH10	ENSG00000138650.9	2.392290946	1.988121015	497	5.61115	4.28520155	52	3.97E-20	0.426345927	-1.229903621	9.61E-19
807	VWCE	ENSG00000167992.13	0.253777867	0.260753485	497	0.669936538	0.537744429	52	4.07E-20	0.378808816	-1.400458188	9.84E-19
808	ANKRD65	ENSG00000235098.8	5.015729376	3.581496689	497	10.14699808	4.500211689	52	4.18E-20	0.494306724	-1.016521563	1.01E-18
809	DYNC1I1	ENSG00000158560.14	1.413722938	1.154355362	497	3.259730769	2.399540784	52	4.23E-20	0.43369316	-1.205253405	1.02E-18
810	CD300LG	ENSG00000161649.13	0.133215493	0.223398754	497	0.462742308	0.336606972	52	4.52E-20	0.287882674	-1.796447131	1.09E-18
811	BCL2	ENSG00000171791.14	2.299808249	1.669816988	497	4.694098077	2.137985883	52	4.85E-20	0.489936131	-1.029334406	1.17E-18
813	C7orf31	ENSG00000153790.12	0.809738229	0.503213537	497	1.494536538	0.365931127	52	4.87E-20	0.541798884	-0.884170673	1.17E-18
812	BICD2	ENSG00000185963.14	5.447567404	1.641911329	497	7.762588462	1.849713289	52	4.86E-20	0.701772022	-0.510925663	1.17E-18
814	SOWAHA	ENSG00000198944.6	0.996788531	1.124326068	497	2.867817308	2.64691317	52	5.09E-20	0.347577417	-1.524593745	1.22E-18
815	KLF8	ENSG00000102349.18	0.400603622	0.267775223	497	0.776694231	0.2931594	52	5.09E-20	0.515780349	-0.955171287	1.22E-18
817	SLFN12	ENSG00000172123.13	0.511911469	0.375051528	497	1.058194231	0.536885952	52	5.81E-20	0.483759459	-1.047638224	1.39E-18
816	TEF	ENSG00000167074.15	8.397561368	3.800060643	497	14.11155385	6.372346304	52	5.80E-20	0.595084103	-0.748834517	1.39E-18
818	HR	ENSG00000168453.15	1.162857545	0.837856569	497	2.438444231	1.484534953	52	6.11E-20	0.476885028	-1.068286605	1.46E-18
819	SPART	ENSG00000133104.14	7.150127565	5.168542384	497	14.25447692	4.607345183	52	6.16E-20	0.501605748	-0.995374215	1.47E-18
820	GGT6	ENSG00000167741.11	2.951833199	3.112924898	497	7.449082692	4.273052451	52	6.29E-20	0.396268013	-1.335451578	1.49E-18
822	MCAM	ENSG00000076706.17	11.80642354	8.269371066	497	24.64457885	15.81592232	52	6.34E-20	0.479067774	-1.061698326	1.50E-18
821	MARCKSL1	ENSG00000175130.7	354.5065292	161.1177472	497	136.7408942	109.1420626	52	6.33E-20	2.59254213	1.374367434	1.50E-18
823	SDHD	ENSG00000204370.13	17.34679779	4.690434852	497	23.99146154	5.65737825	52	6.53E-20	0.723040477	-0.467851681	1.55E-18
824	CHP2	ENSG00000166869.3	0.816936217	1.832060041	497	3.654886538	3.485537029	52	6.73E-20	0.2235189	-2.161531269	1.59E-18
825	TUBA4A	ENSG00000127824.14	8.731543461	6.378244148	497	17.63113077	6.791850266	52	6.73E-20	0.495234456	-1.013816401	1.59E-18
826	RUSC2	ENSG00000198853.12	5.472828773	2.618483327	497	9.396617308	4.36411942	52	6.82E-20	0.582425419	-0.779854774	1.61E-18
827	BRINP2	ENSG00000198797.7	0.022082897	0.036467961	497	0.090761538	0.114989394	52	7.05E-20	0.243306777	-2.03915159	1.66E-18
828	CLIP2	ENSG00000106665.16	3.148626559	1.565056101	497	5.409978846	2.169423627	52	7.06E-20	0.582003488	-0.780900296	1.66E-18
829	ZFP36L1	ENSG00000185650.10	57.61809457	36.59780229	497	111.5257808	56.40872658	52	7.15E-20	0.516634756	-0.952783393	1.68E-18
830	MARVELD1	ENSG00000155254.13	13.97169195	8.222938947	497	25.69448269	10.5162011	52	7.53E-20	0.543762337	-0.878951866	1.77E-18
831	NUDT19	ENSG00000213965.3	14.46316841	3.95753154	497	9.061198077	3.324321277	52	7.59E-20	1.59616513	0.674609912	1.78E-18
832	FRMD3	ENSG00000172159.16	0.665718511	0.416724981	497	3.115442308	5.60548575	52	7.81E-20	0.213683466	-2.226452813	1.83E-18
833	DENND2C	ENSG00000175984.15	0.571537223	0.279811427	497	1.038794231	0.675764535	52	8.18E-20	0.550192913	-0.861990538	1.91E-18
834	DSE	ENSG00000111817.19	0.742772233	0.388202621	497	1.290432692	0.463924933	52	8.22E-20	0.575599361	-0.796863104	1.92E-18
835	ACE	ENSG00000159640.17	2.590094366	1.519046987	497	6.432126923	7.712132989	52	8.43E-20	0.402680855	-1.312291212	1.97E-18
836	TTC23	ENSG00000103852.13	2.792847485	0.919504417	497	4.062323077	0.908718553	52	8.63E-20	0.687500091	-0.54056819	2.01E-18
837	TMEM238L	ENSG00000263429.3	0.016227163	0.051759853	497	0.158430769	0.293612963	52	8.79E-20	0.102424315	-3.287369851	2.05E-18
838	SLC12A4	ENSG00000124067.17	6.40804507	2.930696551	497	10.50380192	3.266614622	52	8.81E-20	0.610069108	-0.712955416	2.05E-18
839	RGL1	ENSG00000143344.16	4.367690543	2.368448936	497	7.972342308	4.276122459	52	9.05E-20	0.54785537	-0.868133013	2.10E-18
840	PLCB1	ENSG00000182621.18	1.712269416	0.801105837	497	2.950246154	1.536152519	52	9.61E-20	0.580381882	-0.784925612	2.23E-18
841	RHOBTB2	ENSG00000008853.17	2.54524004	0.87461668	497	5.817948077	7.219915602	52	1.01E-19	0.437480707	-1.1927087	2.35E-18
842	KCNB1	ENSG00000158445.10	0.374540845	0.318831094	497	0.862465385	0.593444163	52	1.09E-19	0.434267684	-1.203343496	2.53E-18
843	WDR82	ENSG00000164091.12	24.58840141	5.428479082	497	31.97373269	4.66605643	52	1.11E-19	0.769018796	-0.378909235	2.57E-18
844	SLC9A4	ENSG00000180251.5	0.014977867	0.03391148	497	0.135638462	0.264601364	52	1.12E-19	0.110424927	-3.178862216	2.59E-18
845	SH3GL3	ENSG00000140600.17	0.106729779	0.124198099	497	0.290694231	0.202206429	52	1.12E-19	0.367154788	-1.445539681	2.59E-18
846	TPRG1	ENSG00000188001.10	0.160973038	0.123947979	497	0.337773077	0.164659063	52	1.13E-19	0.476571548	-1.069235272	2.60E-18
847	ITGA9	ENSG00000144668.12	2.959841851	2.487347338	497	6.782201923	4.717543044	52	1.17E-19	0.436413113	-1.196233644	2.70E-18
848	NIPAL4	ENSG00000172548.14	0.230709457	0.257864994	497	0.819159615	1.13875112	52	1.25E-19	0.281641639	-1.828067451	2.88E-18
849	SPATA6	ENSG00000132122.12	1.535581891	1.088873788	497	2.998726923	0.786944998	52	1.27E-19	0.512077935	-0.965564699	2.93E-18
850	RNF165	ENSG00000141622.14	0.380172435	0.37082006	497	0.90415	0.470094056	52	1.36E-19	0.420474959	-1.24990821	3.12E-18
851	CAP1	ENSG00000131236.18	62.85025111	11.08751437	497	78.17169808	11.77439148	52	1.40E-19	0.804002633	-0.314727869	3.20E-18
852	DNAJC15	ENSG00000120675.6	2.058245875	1.586499319	497	5.02895	5.03313335	52	1.40E-19	0.409279447	-1.288841875	3.21E-18
853	FNBP1	ENSG00000187239.17	14.6160835	5.555824184	497	23.35575577	11.5085898	52	1.40E-19	0.625802207	-0.676221348	3.21E-18
854	KLHL14	ENSG00000197705.10	0.23534507	0.229346115	497	4.364561538	9.743411722	52	1.41E-19	0.053921813	-4.212987185	3.22E-18
855	RBPMS	ENSG00000157110.16	8.507994165	6.286609732	497	17.67666923	9.655247549	52	1.46E-19	0.481312065	-1.054955507	3.33E-18
856	ROCK2	ENSG00000134318.14	5.858242254	2.256559482	497	9.287171154	4.149117496	52	1.47E-19	0.630788661	-0.664771368	3.35E-18
857	SYNC	ENSG00000162520.15	0.75323662	0.670570523	497	1.865048077	1.623896648	52	1.54E-19	0.403869814	-1.308037775	3.50E-18
858	ABCG2	ENSG00000118777.12	2.042261368	1.444897385	497	14.15386538	28.33979093	52	1.55E-19	0.144290009	-2.792956687	3.52E-18
859	ENTR1	ENSG00000165689.17	13.78508652	4.622307462	497	7.718576923	1.546475226	52	1.58E-19	1.785962187	0.836701536	3.58E-18
860	CCDC82	ENSG00000149231.15	0.674090141	0.297635926	497	1.082388462	0.300692165	52	1.66E-19	0.622780235	-0.683204936	3.77E-18
861	NCAM1	ENSG00000149294.17	0.941822334	1.343736447	497	3.144017308	3.167427742	52	1.73E-19	0.299560162	-1.73908232	3.92E-18
862	SLC9A1	ENSG00000090020.11	9.671061771	2.755785944	497	18.08524808	18.05888329	52	1.78E-19	0.534748638	-0.903067192	4.03E-18
863	TCEAL7	ENSG00000182916.8	2.934520926	2.4061167	497	6.845121154	5.549557004	52	1.79E-19	0.428702555	-1.221951079	4.04E-18
864	BEND5	ENSG00000162373.13	1.595770624	1.177387564	497	3.199196154	1.117275992	52	1.87E-19	0.49880362	-1.00345616	4.23E-18
865	ERC1	ENSG00000082805.20	4.432019718	1.766213181	497	6.936842308	2.359268255	52	1.88E-19	0.638910259	-0.64631479	4.23E-18
866	SMARCA4	ENSG00000127616.19	13.54372414	3.029889199	497	9.413909615	2.9205092	52	1.95E-19	1.438692817	0.524758587	4.39E-18
867	PLN	ENSG00000198523.6	7.636092555	6.867364197	497	18.44032885	14.43111321	52	1.96E-19	0.414097418	-1.271957888	4.41E-18
868	CDKL1	ENSG00000100490.9	0.981895976	0.502499099	497	1.701436538	0.715070337	52	2.01E-19	0.577098207	-0.793111246	4.51E-18
869	KIAA1614	ENSG00000135835.12	0.274258753	0.20154313	497	0.570194231	0.327045612	52	2.08E-19	0.480991805	-1.055915781	4.67E-18
870	TRPC3	ENSG00000138741.11	0.029818511	0.040860077	497	0.088771154	0.060836563	52	2.11E-19	0.33590316	-1.573882727	4.73E-18
871	FUT3	ENSG00000171124.13	0.18214165	0.322681516	497	3.121271154	6.919000465	52	2.12E-19	0.058354959	-4.099000929	4.74E-18
872	YPEL1	ENSG00000100027.17	1.391191549	0.632448181	497	0.560661538	0.292620379	52	2.26E-19	2.481339371	1.311119065	5.05E-18
873	MGARP	ENSG00000137463.5	0.361833199	0.323003554	497	0.870078846	0.683361264	52	2.28E-19	0.41586254	-1.265821359	5.10E-18
874	FAM110C	ENSG00000184731.6	1.817255533	1.792566394	497	8.280432692	14.36187821	52	2.36E-19	0.219463837	-2.187944861	5.26E-18
875	CDS2	ENSG00000101290.14	6.957648491	1.842701535	497	9.563619231	2.476496247	52	2.50E-19	0.727512077	-0.458956897	5.58E-18
876	PERP	ENSG00000112378.12	54.37071167	17.94588788	497	80.25855769	27.05100536	52	2.55E-19	0.677444415	-0.561825518	5.68E-18
877	TRPC4	ENSG00000133107.15	0.914392757	0.724565243	497	1.996946154	1.287417629	52	2.75E-19	0.45789555	-1.12690955	6.11E-18
878	CYP3A5	ENSG00000106258.15	1.402318511	1.490542226	497	4.087157692	4.456141239	52	2.83E-19	0.343103598	-1.54328384	6.30E-18
879	PPP1R3B	ENSG00000173281.5	10.47894507	3.982501561	497	16.13255	5.576077579	52	3.13E-19	0.649552927	-0.62248101	6.94E-18
880	KCNS2	ENSG00000156486.8	0.064942052	0.082053689	497	0.188042308	0.149863387	52	3.41E-19	0.345358729	-1.533832406	7.56E-18
881	CELF2	ENSG00000048740.18	2.839652716	1.928351792	497	5.668798077	3.218159352	52	3.54E-19	0.500926771	-0.997328379	7.84E-18
882	ARHGEF38	ENSG00000236699.9	6.03075674	3.016741023	497	2.064942308	1.811505403	52	3.66E-19	2.920544907	1.546237568	8.09E-18
883	WNT10A	ENSG00000135925.9	0.669827968	0.681737407	497	1.752421154	1.51292948	52	3.76E-19	0.382230017	-1.387487015	8.30E-18
884	MAGI2	ENSG00000187391.22	0.493551911	0.245413746	497	0.837709615	0.324075886	52	3.84E-19	0.589168254	-0.763248399	8.48E-18
885	MPHOSPH8	ENSG00000196199.14	15.62570905	3.224954584	497	20.19015962	4.508463264	52	3.85E-19	0.77392697	-0.369730659	8.48E-18
886	CCDC158	ENSG00000163749.17	0.130556942	0.100746757	497	0.271428846	0.130871608	52	3.97E-19	0.480998772	-1.055894884	8.73E-18
887	ENO2	ENSG00000111674.9	4.486861368	2.85857716	497	8.682394231	4.812111007	52	3.99E-19	0.516776968	-0.952386322	8.77E-18
888	ADCYAP1R1	ENSG00000078549.15	0.195917706	0.241171756	497	0.568773077	0.494463053	52	4.12E-19	0.344456716	-1.537605388	9.06E-18
889	TAGLN	ENSG00000149591.17	143.5836608	132.4151213	497	354.1579673	296.2850279	52	4.17E-19	0.405422648	-1.302501411	9.14E-18
890	FER	ENSG00000151422.13	1.191389135	0.680511347	497	2.134465385	0.840606239	52	4.51E-19	0.558167466	-0.841230059	9.87E-18
891	CLCNKB	ENSG00000184908.18	0.168414487	0.200448605	497	0.613367308	0.871001812	52	4.52E-19	0.274573628	-1.864735029	9.89E-18
892	LAYN	ENSG00000204381.12	3.393201408	2.142153346	497	6.411625	2.955921049	52	4.56E-19	0.52922643	-0.918042982	9.97E-18
893	CDKL2	ENSG00000138769.11	0.167629779	0.138066902	497	0.391590385	0.327870688	52	4.64E-19	0.428074297	-1.224066881	1.01E-17
894	INPP1	ENSG00000151689.13	3.397036217	1.933785111	497	6.240082692	3.317793055	52	4.89E-19	0.544389615	-0.877288549	1.07E-17
895	KCNS1	ENSG00000124134.9	0.238068612	0.459345444	497	1.509557692	2.708637508	52	4.95E-19	0.157707528	-2.664676568	1.08E-17
896	ADRA1B	ENSG00000170214.5	0.114723139	0.153447753	497	0.341453846	0.269187604	52	5.01E-19	0.335984322	-1.573534181	1.09E-17
897	ITGB4	ENSG00000132470.14	11.85583702	9.3116287	497	24.8424	12.15867457	52	5.11E-19	0.477242015	-1.067207036	1.11E-17
898	IRAK1BP1	ENSG00000146243.14	0.916867404	0.402610495	497	1.486294231	0.573644752	52	5.19E-19	0.616881493	-0.69693473	1.13E-17
899	OLFML2A	ENSG00000185585.20	2.994170624	2.124275259	497	5.945976923	2.713829408	52	5.27E-19	0.503562436	-0.989757428	1.14E-17
900	PLIN4	ENSG00000167676.4	4.182255131	3.681229628	497	9.729471154	6.988834066	52	5.31E-19	0.429854312	-1.218080316	1.15E-17
901	PFKFB3	ENSG00000170525.21	6.260722535	3.566399847	497	13.06153846	12.10980488	52	5.40E-19	0.479325047	-1.060923765	1.17E-17
902	CLDN19	ENSG00000164007.11	0.027426157	0.037687633	497	0.161911538	0.302214701	52	5.45E-19	0.169389762	-2.561581415	1.18E-17
904	WIF1	ENSG00000156076.10	2.277505231	5.431817653	497	10.83043269	11.96739018	52	5.90E-19	0.210287557	-2.249564609	1.27E-17
903	BTN2A1	ENSG00000112763.17	6.413213481	1.829307545	497	8.933557692	2.221879705	52	5.88E-19	0.717879002	-0.478187396	1.27E-17
905	SLIT3	ENSG00000184347.15	1.342703018	1.211697094	497	3.253684615	2.68294344	52	5.94E-19	0.412671533	-1.276934173	1.28E-17
906	SLC1A6	ENSG00000105143.12	0.016701811	0.030704083	497	0.060675	0.047454617	52	6.36E-19	0.275266763	-1.861097672	1.37E-17
908	LSAMP	ENSG00000185565.12	4.910537022	5.239977973	497	12.81810962	10.09166343	52	6.40E-19	0.383093699	-1.384230798	1.37E-17
907	TRIM36	ENSG00000152503.10	10.27082233	5.056732791	497	3.680457692	2.929917584	52	6.36E-19	2.79063725	1.480594603	1.37E-17
909	SPTLC3	ENSG00000172296.13	1.257368612	0.78510429	497	2.311413462	0.764218173	52	6.51E-19	0.54398256	-0.878367695	1.40E-17
910	RBM43	ENSG00000184898.7	2.806019316	1.079957126	497	4.335563462	1.57862435	52	6.58E-19	0.647209836	-0.627694562	1.41E-17
912	RGS9	ENSG00000108370.17	0.785664185	0.717659	497	1.831394231	1.2063605	52	6.68E-19	0.428997849	-1.220957681	1.43E-17
911	BCAR3	ENSG00000137936.18	2.35815171	1.13838957	497	3.935286538	1.456049127	52	6.67E-19	0.59923253	-0.738812151	1.43E-17
913	PEAK1	ENSG00000173517.10	1.049130785	0.93773305	497	2.398428846	1.48933596	52	6.78E-19	0.437424186	-1.192895103	1.45E-17
914	DENND5A	ENSG00000184014.8	6.890912676	2.066631923	497	9.849726923	3.214813441	52	7.17E-19	0.699604439	-0.515388652	1.53E-17
915	TMEM213	ENSG00000214128.11	0.063839034	0.176150525	497	0.498569231	0.899128517	52	7.33E-19	0.128044473	-2.965283114	1.56E-17
916	PTGS2	ENSG00000073756.12	8.847066801	13.96662136	497	71.73928846	145.869668	52	7.52E-19	0.123322478	-3.019492311	1.60E-17
917	MSN	ENSG00000147065.17	26.30380443	13.77297495	497	45.42071538	18.09651822	52	7.82E-19	0.57911471	-0.788078952	1.66E-17
918	GRK2	ENSG00000173020.11	42.74808451	12.64875019	497	26.34338846	6.864981168	52	7.83E-19	1.622725359	0.698418849	1.66E-17
919	SERPINB1	ENSG00000021355.13	7.312754527	5.925052636	497	16.24660769	11.495435	52	7.95E-19	0.450109627	-1.151651673	1.69E-17
920	TENM3	ENSG00000218336.9	0.759484306	0.625654819	497	1.729786538	1.333067862	52	8.04E-19	0.439062444	-1.187501959	1.70E-17
921	VAV2	ENSG00000160293.17	12.80358853	4.148295362	497	7.418125	2.370258867	52	8.20E-19	1.725987164	0.787421735	1.74E-17
922	ATP11C	ENSG00000101974.14	3.570131992	1.376403178	497	6.123280769	4.488075419	52	8.37E-19	0.583042347	-0.778327423	1.77E-17
923	ITGA1	ENSG00000213949.10	4.429467606	2.917985716	497	8.816032692	5.631651306	52	8.90E-19	0.50243321	-0.992996268	1.88E-17
924	FGFR1	ENSG00000077782.21	5.359738431	2.908654701	497	9.760798077	5.748176334	52	9.07E-19	0.549108627	-0.864836517	1.91E-17
925	CLDN16	ENSG00000113946.4	0.109360563	0.136492009	497	0.362742308	0.447003126	52	9.36E-19	0.301482791	-1.729852441	1.97E-17
926	LHFPL2	ENSG00000145685.14	2.684518913	1.459188131	497	4.833588462	2.615439155	52	9.47E-19	0.55538839	-0.848431076	1.99E-17
927	ZBTB38	ENSG00000177311.11	5.35559839	2.592950402	497	8.848688462	2.753113161	52	9.48E-19	0.605242055	-0.724415859	2.00E-17
928	PRPH2	ENSG00000112619.8	0.303083702	0.298487214	497	0.731669231	0.480769582	52	9.88E-19	0.414235955	-1.271475312	2.08E-17
929	JPT2	ENSG00000206053.13	63.48834588	15.93863053	497	42.14995962	16.0202229	52	1.00E-18	1.506249269	0.590960541	2.10E-17
930	ANXA4	ENSG00000196975.16	7.648248893	2.129374041	497	10.48162115	2.014785701	52	1.05E-18	0.729681867	-0.454660492	2.20E-17
931	FAM20B	ENSG00000116199.12	12.66246076	2.51412239	497	16.20313077	3.692600857	52	1.07E-18	0.781482353	-0.355714799	2.24E-17
932	MAP7D3	ENSG00000129680.16	0.919686318	0.482308104	497	1.621844231	0.830658189	52	1.08E-18	0.567062052	-0.818421481	2.27E-17
933	BDH2	ENSG00000164039.15	1.996946278	1.209951203	497	3.638009615	1.396246986	52	1.16E-18	0.548911765	-0.865353834	2.42E-17
934	GRIP1	ENSG00000155974.12	1.156500402	0.523227521	497	2.102273077	1.63772822	52	1.19E-18	0.550119019	-0.862184313	2.48E-17
935	CHMP1B	ENSG00000255112.3	16.05920664	3.679231557	497	24.36003654	16.69820754	52	1.19E-18	0.659243947	-0.601115675	2.49E-17
936	ARHGEF19	ENSG00000142632.17	2.979173038	2.120074761	497	5.845630769	2.399075103	52	1.22E-18	0.509640988	-0.972446784	2.55E-17
937	NXPH2	ENSG00000144227.5	0.009976056	0.018768958	497	0.065534615	0.122285081	52	1.27E-18	0.152225755	-2.715715627	2.65E-17
938	MOGS	ENSG00000115275.14	33.43593541	8.954867506	497	21.79719038	6.228101724	52	1.35E-18	1.533956204	0.617257293	2.80E-17
939	PAQR7	ENSG00000182749.6	4.222164386	3.046710255	497	11.33683269	14.56843497	52	1.36E-18	0.372428923	-1.424962977	2.82E-17
940	HPN	ENSG00000105707.14	85.66718531	55.33298424	497	15.26630385	14.70296038	52	1.38E-18	5.611521045	2.488391877	2.86E-17
941	CAT	ENSG00000121691.7	31.8225493	10.44697867	497	46.57291154	15.85756845	52	1.40E-18	0.683284515	-0.549441663	2.89E-17
942	LPP	ENSG00000145012.13	12.39305392	7.727825761	497	23.65481923	13.5749023	52	1.43E-18	0.523912434	-0.932602393	2.95E-17
943	GLI3	ENSG00000106571.15	1.176618712	0.814276003	497	2.273578846	0.912072557	52	1.46E-18	0.517518323	-0.950318152	3.03E-17
944	MCF2	ENSG00000101977.21	0.094099195	0.118867394	497	3.533153846	8.387561599	52	1.48E-18	0.026633201	-5.230630356	3.06E-17
945	SLITRK2	ENSG00000185985.11	0.079237223	0.1018229	497	0.29595	0.425576449	52	1.54E-18	0.267738548	-1.901103227	3.18E-17
946	USP11	ENSG00000102226.10	16.4695495	4.829429648	497	22.92288654	5.061175236	52	1.56E-18	0.718476247	-0.476987633	3.21E-17
947	ZBTB47	ENSG00000114853.14	5.281211871	2.417778845	497	8.912578846	4.780075269	52	1.57E-18	0.5925571	-0.754973913	3.24E-17
948	SNAP25	ENSG00000132639.13	0.834206841	1.684318604	497	6.821998077	13.67558323	52	1.60E-18	0.122281893	-3.031717304	3.29E-17
949	ELF4	ENSG00000102034.17	2.015367002	1.43203586	497	4.026309615	2.13523931	52	1.62E-18	0.500549435	-0.998415536	3.33E-17
950	GPX3	ENSG00000211445.12	26.68930584	23.20487756	497	57.37866154	21.93910409	52	1.63E-18	0.465143402	-1.104252533	3.35E-17
951	KLHL21	ENSG00000162413.16	9.958168209	3.252139465	497	14.58289038	5.182417737	52	1.70E-18	0.682866561	-0.550324406	3.48E-17
952	EFEMP2	ENSG00000172638.13	8.191807243	6.001752624	497	16.15705	5.946016984	52	1.71E-18	0.50701132	-0.979910136	3.51E-17
953	SMYD4	ENSG00000186532.12	2.192721127	0.604289515	497	3.021288462	0.786540736	52	1.73E-18	0.725756959	-0.462441595	3.53E-17
954	CAPZA2	ENSG00000198898.14	12.98015372	3.21713389	497	18.17223846	7.919295863	52	1.85E-18	0.7142848	-0.485428674	3.78E-17
955	PEX14	ENSG00000142655.13	11.58153984	3.625089564	497	17.13358654	7.714904725	52	1.96E-18	0.675955371	-0.565000097	3.99E-17
956	NID1	ENSG00000116962.15	8.429899598	5.814649268	497	17.33108462	12.36712256	52	2.00E-18	0.486403464	-1.039774592	4.07E-17
958	WDR47	ENSG00000085433.16	3.216384909	1.012929513	497	4.580325	1.171803575	52	2.00E-18	0.702217618	-0.510009902	4.08E-17
957	HELQ	ENSG00000163312.11	3.272373239	0.608749973	497	4.119030769	0.875069448	52	2.00E-18	0.794452244	-0.331967596	4.08E-17
959	PLCZ1	ENSG00000139151.16	0.003392958	0.013728782	497	0.044842308	0.092324785	52	2.01E-18	0.075664209	-3.724245158	4.09E-17
960	SORT1	ENSG00000134243.12	10.91472797	3.493603026	497	18.32591154	14.63214692	52	2.16E-18	0.595589908	-0.747608787	4.39E-17
961	PEG3	ENSG00000198300.14	0.224949698	0.260016589	497	0.591280769	0.403432825	52	2.24E-18	0.380444807	-1.394240925	4.54E-17
962	MTMR8	ENSG00000102043.16	0.27285996	0.292299375	497	0.655523077	0.260530098	52	2.41E-18	0.41624768	-1.264485864	4.89E-17
963	KCNH4	ENSG00000089558.9	0.088250302	0.09443244	497	0.223765385	0.160707157	52	2.52E-18	0.394387639	-1.34231376	5.10E-17
964	RNASEH1	ENSG00000171865.10	4.69128169	0.987095479	497	6.038619231	1.293496339	52	2.58E-18	0.776879865	-0.364236574	5.22E-17
965	SPRED1	ENSG00000166068.13	3.072338028	1.519635378	497	5.095273077	1.642309375	52	2.59E-18	0.60297809	-0.729822514	5.24E-17
966	SLC19A1	ENSG00000173638.19	5.483640845	2.70553364	497	2.039926923	1.348305984	52	2.60E-18	2.688155533	1.426616613	5.24E-17
967	ID3	ENSG00000117318.9	43.59782857	40.14506303	497	102.3962173	74.35511359	52	2.63E-18	0.425775773	-1.231834233	5.29E-17
968	ARPP19	ENSG00000128989.11	17.69062918	3.816000226	497	22.75916538	4.063680796	52	2.72E-18	0.777296921	-0.363462293	5.47E-17
969	ZFP1	ENSG00000184517.12	2.057453924	0.630519729	497	2.911269231	0.787094576	52	2.74E-18	0.706720595	-0.500788143	5.52E-17
970	SESTD1	ENSG00000187231.14	2.247106237	0.868918031	497	3.431730769	1.13961347	52	2.84E-18	0.654802602	-0.61086804	5.70E-17
971	HRH2	ENSG00000113749.7	0.88080503	0.665803178	497	1.835528846	1.14095801	52	2.99E-18	0.479864445	-1.059301173	6.00E-17
972	SBK1	ENSG00000188322.8	5.828973239	2.834135784	497	2.199213462	1.826701757	52	3.06E-18	2.650480884	1.406254136	6.13E-17
973	ATG5	ENSG00000057663.16	7.162298994	1.964103946	497	10.05605769	3.749254026	52	3.08E-18	0.712237262	-0.48957018	6.18E-17
974	ZNF454	ENSG00000178187.8	0.447916097	0.331598482	497	0.877965385	0.272380104	52	3.12E-18	0.510175121	-0.970935548	6.25E-17
975	ZNF74	ENSG00000185252.19	3.618254125	1.021427846	497	2.321721154	0.510506422	52	3.18E-18	1.558436128	0.640099028	6.36E-17
976	MET	ENSG00000105976.16	3.033594165	2.33908442	497	6.241551923	3.219218192	52	3.21E-18	0.486032032	-1.040876697	6.41E-17
977	PNMT	ENSG00000141744.4	0.582713481	1.550553929	497	14.72290769	34.56578426	52	3.25E-18	0.039578696	-4.659132109	6.48E-17
978	SCARA5	ENSG00000168079.17	0.395168612	0.785362185	497	1.883969231	2.762562221	52	3.49E-18	0.20975322	-2.253235137	6.96E-17
979	PRODH	ENSG00000100033.16	0.086730181	0.097228537	497	0.230273077	0.188538354	52	3.65E-18	0.376640562	-1.408739717	7.26E-17
980	PDE5A	ENSG00000138735.16	7.257103421	5.874068712	497	16.70788654	14.6974395	52	3.66E-18	0.434351969	-1.203063517	7.28E-17
982	PHYHIP	ENSG00000168490.14	1.724175453	1.708889592	497	4.212626923	3.153203598	52	3.70E-18	0.409287479	-1.288813563	7.36E-17
981	PGAM1	ENSG00000171314.9	11.01799396	3.252535112	497	15.34167308	3.628358899	52	3.70E-18	0.718174211	-0.477594247	7.36E-17
983	PNMA8A	ENSG00000182013.18	2.988074044	2.48295548	497	6.562046154	4.38432406	52	3.81E-18	0.45535706	-1.134929843	7.56E-17
984	ARHGEF10L	ENSG00000074964.17	5.234545272	1.679189295	497	7.675805769	3.084196246	52	3.81E-18	0.681953847	-0.55225399	7.56E-17
985	FUT10	ENSG00000172728.16	0.930701207	0.4276481	497	1.486755769	0.381868801	52	3.97E-18	0.625994684	-0.675777689	7.86E-17
986	ACSS1	ENSG00000154930.15	21.20005312	7.218959424	497	11.95210192	5.136271351	52	4.15E-18	1.773751032	0.826803524	8.20E-17
987	KIF26B	ENSG00000162849.16	0.360038833	0.426772045	497	1.014934615	0.944672179	52	4.32E-18	0.354740914	-1.495162362	8.54E-17
988	MDM1	ENSG00000111554.14	1.675144467	0.463350357	497	2.289125	0.512436694	52	4.33E-18	0.731783746	-0.450510723	8.55E-17
989	RAPGEFL1	ENSG00000108352.13	1.985728571	1.715174648	497	5.307901923	6.298988304	52	4.40E-18	0.374108	-1.418473278	8.67E-17
990	FUT2	ENSG00000176920.13	0.869691549	0.97999245	497	2.744098077	3.523124594	52	4.47E-18	0.316931657	-1.657756323	8.81E-17
991	SSTR2	ENSG00000180616.9	0.267806237	0.241890461	497	0.628332692	0.489616539	52	4.51E-18	0.426217258	-1.230339084	8.87E-17
992	JAK1	ENSG00000162434.13	9.621729577	3.268421958	497	13.93801154	3.543648804	52	4.71E-18	0.690322974	-0.534656597	9.26E-17
993	EPB41L3	ENSG00000082397.17	1.347022938	1.009801575	497	2.659336538	0.926110773	52	4.79E-18	0.506525939	-0.981291944	9.40E-17
994	TENM2	ENSG00000145934.16	0.47924668	0.478878422	497	1.242823077	1.182637817	52	4.81E-18	0.385611346	-1.374780594	9.44E-17
995	TECPR2	ENSG00000196663.16	4.111783501	0.966059297	497	5.429798077	1.341867441	52	5.19E-18	0.757262691	-0.401134243	1.02E-16
996	MATN2	ENSG00000132561.14	17.35255915	11.9832712	497	34.12624038	19.10690497	52	5.32E-18	0.50848142	-0.975733036	1.04E-16
997	AMOT	ENSG00000126016.16	3.88845171	3.131917335	497	12.05945192	17.85357186	52	5.41E-18	0.322440169	-1.632896612	1.06E-16
998	HSD11B1	ENSG00000117594.10	2.830483903	2.89798113	497	7.386817308	6.930972824	52	5.47E-18	0.38318044	-1.383904176	1.07E-16
999	DUOX2	ENSG00000140279.13	0.48321328	1.258040005	497	3.041651923	5.036174155	52	5.64E-18	0.15886541	-2.654123056	1.10E-16
1000	GPR135	ENSG00000181619.11	0.743389336	0.349475885	497	1.226319231	0.526066961	52	5.84E-18	0.606195612	-0.722144686	1.14E-16
1001	TRERF1	ENSG00000124496.12	1.971359356	1.228720414	497	3.602475	1.437157535	52	6.11E-18	0.547223605	-0.869797631	1.19E-16
1002	KLF5	ENSG00000102554.14	13.20187223	10.42081605	497	30.05498654	26.90658557	52	6.23E-18	0.4392573	-1.186861832	1.21E-16
1003	CARD6	ENSG00000132357.14	0.744497586	0.506519198	497	1.528638462	1.167115699	52	6.23E-18	0.487033137	-1.03790816	1.21E-16
1004	TNS4	ENSG00000131746.13	6.668979477	9.398556296	497	20.01738077	16.17964307	52	6.38E-18	0.333159445	-1.585715301	1.24E-16
1005	PLPP3	ENSG00000162407.9	15.66869135	8.887527146	497	27.83859038	12.83723782	52	6.47E-18	0.562840687	-0.829201472	1.26E-16
1006	SRF	ENSG00000112658.8	24.56160966	9.189561727	497	37.97281154	17.64702832	52	6.81E-18	0.64682094	-0.62856171	1.32E-16
1007	MASP1	ENSG00000127241.18	3.387742455	3.924781705	497	8.950146154	6.734366416	52	7.01E-18	0.378512529	-1.40158704	1.36E-16
1008	SOS2	ENSG00000100485.12	7.082994165	1.85560453	497	9.518628846	2.00368556	52	7.02E-18	0.744119167	-0.426394415	1.36E-16
1009	ZYG11B	ENSG00000162378.13	5.853043662	1.722698788	497	8.219634615	2.557361433	52	7.34E-18	0.71208076	-0.489887222	1.42E-16
1010	C21orf91	ENSG00000154642.11	2.036251107	0.702817277	497	2.993005769	0.994533084	52	7.58E-18	0.680336512	-0.555679578	1.46E-16
1011	AKTIP	ENSG00000166971.17	5.346432193	1.326774732	497	7.146909615	1.843932035	52	7.62E-18	0.748076089	-0.418743077	1.47E-16
1012	CGREF1	ENSG00000138028.16	8.420614286	4.981984094	497	2.164823077	2.634468864	52	7.63E-18	3.8897471	1.959676358	1.47E-16
1013	ADAMTS18	ENSG00000140873.16	0.034221328	0.102163063	497	0.194178846	0.24490555	52	7.80E-18	0.176236128	-2.504418391	1.50E-16
1014	CA12	ENSG00000074410.14	1.675162978	2.033836805	497	4.764357692	4.480599768	52	7.95E-18	0.351603109	-1.507980268	1.53E-16
1015	LETM1	ENSG00000168924.15	7.79485996	2.284891402	497	4.926553846	1.228984527	52	8.05E-18	1.582213491	0.661944278	1.55E-16
1016	ZDHHC9	ENSG00000188706.13	24.36327887	7.898876642	497	14.30292308	6.022917172	52	8.13E-18	1.703377606	0.768398288	1.56E-16
1017	VEZF1	ENSG00000136451.9	13.0425827	3.60242099	497	17.757825	3.879394203	52	8.37E-18	0.734469604	-0.445225309	1.61E-16
1018	ZNF25	ENSG00000175395.16	3.99094507	1.152004307	497	5.576523077	1.745427659	52	8.44E-18	0.715669068	-0.482635469	1.62E-16
1019	TTLL12	ENSG00000100304.13	35.52998974	12.29395032	497	19.99328654	8.14024546	52	8.53E-18	1.77709601	0.829521627	1.63E-16
1020	NUDT17	ENSG00000186364.12	0.913783903	0.418486965	497	1.474032692	0.539570773	52	8.60E-18	0.619921056	-0.689843588	1.64E-16
1021	C10orf82	ENSG00000165863.17	0.159409859	0.385174067	497	0.687530769	0.573082209	52	8.65E-18	0.231858509	-2.108683422	1.65E-16
1022	PNMA8C	ENSG00000277531.2	0.103872636	0.100778454	497	0.262123077	0.244863065	52	9.09E-18	0.396274289	-1.335428729	1.73E-16
1023	NRK	ENSG00000123572.17	0.479557545	0.667318739	497	1.485040385	1.445507442	52	9.41E-18	0.322925592	-1.630726315	1.79E-16
1024	MTSS2	ENSG00000132613.15	2.449271026	1.039980607	497	3.842240385	1.357500964	52	9.44E-18	0.637459081	-0.649595358	1.80E-16
1025	FOXP2	ENSG00000128573.26	0.263515091	0.198518934	497	0.627769231	0.675634327	52	9.55E-18	0.419764266	-1.252348738	1.82E-16
1026	HID1	ENSG00000167861.16	54.96914708	18.60652628	497	31.52747692	12.09351124	52	1.00E-17	1.743531435	0.802012375	1.90E-16
1027	AFF2	ENSG00000155966.14	0.101753521	0.162792115	497	0.3334	0.290296577	52	1.02E-17	0.305199523	-1.712175388	1.93E-16
1029	OPTC	ENSG00000188770.10	0.030265795	0.050661586	497	0.103155769	0.0943708	52	1.03E-17	0.293398954	-1.769064367	1.96E-16
1028	CHST2	ENSG00000175040.6	3.522607243	3.804187144	497	8.452623077	3.826721175	52	1.03E-17	0.416747229	-1.262755488	1.96E-16
1030	TLE2	ENSG00000065717.15	10.89507525	5.503441013	497	18.60431346	9.20444985	52	1.05E-17	0.585620925	-0.771960991	1.99E-16
1031	GRIK5	ENSG00000105737.9	1.510250503	0.921511953	497	2.813828846	1.60772771	52	1.06E-17	0.536724366	-0.89774671	2.00E-16
1032	KIAA1671	ENSG00000197077.13	4.792389336	1.807666155	497	7.175107692	2.130987596	52	1.08E-17	0.667918802	-0.582255368	2.03E-16
1033	MRO	ENSG00000134042.14	0.096880684	0.101304478	497	0.835632692	1.82805385	52	1.09E-17	0.115936924	-3.108587981	2.06E-16
1034	ATCAY	ENSG00000167654.18	0.874724547	0.854135331	497	2.093721154	1.547267694	52	1.09E-17	0.417784644	-1.259168629	2.06E-16
1035	ATAD3C	ENSG00000215915.10	0.975352113	0.940490832	497	2.209521154	1.073676079	52	1.11E-17	0.441431444	-1.179738696	2.10E-16
1036	FOXQ1	ENSG00000164379.7	2.866716097	3.911364774	497	11.73655	18.71255187	52	1.13E-17	0.244255433	-2.033537442	2.12E-16
1037	MYZAP	ENSG00000263155.6	1.750757143	1.701080656	497	4.092134615	2.640477126	52	1.18E-17	0.42783469	-1.22487463	2.21E-16
1038	RAI2	ENSG00000131831.18	12.33567203	5.426285783	497	19.68597885	7.740481093	52	1.18E-17	0.626622233	-0.674332136	2.22E-16
1039	RCAN2	ENSG00000172348.15	6.396790141	5.427457053	497	13.80239038	8.066012097	52	1.20E-17	0.463455239	-1.109498086	2.24E-16
1041	CYSLTR2	ENSG00000152207.7	0.197261167	0.226171759	497	2.582903846	5.958108615	52	1.22E-17	0.076371858	-3.710815067	2.28E-16
1040	EDNRB	ENSG00000136160.17	3.545153119	3.823295194	497	10.64274038	13.37162881	52	1.21E-17	0.33310529	-1.585949829	2.28E-16
1042	RAP1B	ENSG00000127314.18	2.050762374	0.561592537	497	2.812159615	0.807503982	52	1.23E-17	0.729248213	-0.455518149	2.29E-16
1043	LRRC17	ENSG00000128606.13	0.999478672	0.836900285	497	2.2875	1.949707725	52	1.24E-17	0.436930567	-1.194524057	2.32E-16
1044	DUSP2	ENSG00000158050.5	8.008656137	10.54213568	497	42.61999423	80.75679126	52	1.27E-17	0.187908428	-2.411898319	2.37E-16
1045	TLR2	ENSG00000137462.9	1.076187525	0.806496795	497	2.860696154	3.735936256	52	1.30E-17	0.376197774	-1.410436783	2.42E-16
1046	GPX7	ENSG00000116157.6	4.06498833	2.858266334	497	7.741163462	2.761673894	52	1.35E-17	0.525113357	-0.929299202	2.52E-16
1047	SDC3	ENSG00000162512.16	14.73329276	6.219230205	497	23.57981731	11.28065699	52	1.41E-17	0.624826417	-0.678472644	2.62E-16
1048	B4GALT3	ENSG00000158850.15	17.67830241	4.539320915	497	11.94665577	3.447762781	52	1.46E-17	1.479769967	0.565372924	2.72E-16
1049	CHST15	ENSG00000182022.18	3.203432193	2.195587929	497	5.993840385	1.851674361	52	1.47E-17	0.534454037	-0.903862213	2.73E-16
1050	FGF7	ENSG00000140285.12	1.57864165	1.983878151	497	4.334526923	3.269326059	52	1.49E-17	0.364201602	-1.457190827	2.77E-16
1051	ARHGAP10	ENSG00000071205.12	2.612234809	1.499749851	497	4.757553846	2.792022486	52	1.53E-17	0.549070992	-0.864935401	2.83E-16
1052	CERS3	ENSG00000154227.13	0.108135614	0.144299663	497	0.388598077	0.549252747	52	1.53E-17	0.278271098	-1.845437021	2.84E-16
1053	CDK18	ENSG00000117266.16	1.669385513	1.024402135	497	5.564455769	9.308474791	52	1.59E-17	0.300008767	-1.736923434	2.94E-16
1054	ERBB4	ENSG00000178568.15	0.201364386	0.175993076	497	0.732496154	1.225791984	52	1.62E-17	0.27490163	-1.863012634	3.00E-16
1055	KRT24	ENSG00000167916.5	0.030979678	0.077716802	497	1.007894231	2.456633958	52	1.70E-17	0.030737033	-5.023878279	3.13E-16
1056	MAP1LC3B2	ENSG00000258102.5	0.497667002	0.183849129	497	0.733375	0.177888703	52	1.70E-17	0.678598264	-0.559370356	3.13E-16
1057	KRT16	ENSG00000186832.9	1.352899396	2.872865175	497	7.300132692	12.12316366	52	1.71E-17	0.185325316	-2.431868124	3.15E-16
1058	GSTM1	ENSG00000134184.13	2.055900201	3.141973343	497	18.79351538	41.18571362	52	1.77E-17	0.109394127	-3.192392808	3.25E-16
1059	FKBP7	ENSG00000079150.18	3.200020926	1.170818311	497	4.839476923	2.022677411	52	1.81E-17	0.66123281	-0.596769783	3.34E-16
1060	SPTBN2	ENSG00000173898.14	21.81983883	8.960489105	497	10.67306538	5.27837706	52	1.85E-17	2.044383506	1.031665857	3.40E-16
1061	ATP6V0A4	ENSG00000105929.16	0.163409256	0.430251515	497	0.917471154	1.369059278	52	1.93E-17	0.178108331	-2.489173095	3.54E-16
1062	BYSL	ENSG00000112578.10	14.23754406	4.309162226	497	8.888623077	2.426106857	52	1.94E-17	1.601771606	0.679668451	3.55E-16
1063	PRDM16	ENSG00000142611.17	0.136887726	0.101868083	497	0.807794231	1.669057248	52	1.94E-17	0.169458658	-2.560994746	3.56E-16
1064	EMX2	ENSG00000170370.12	0.144090342	0.405768635	497	15.34014615	38.45981488	52	1.97E-17	0.009393023	-6.734194743	3.61E-16
1065	KIT	ENSG00000157404.16	1.635879477	1.666761365	497	5.266265385	7.617225275	52	2.02E-17	0.310633695	-1.686713765	3.70E-16
1066	SLCO4C1	ENSG00000173930.9	0.038253521	0.144194177	497	1.075344231	2.589661039	52	2.05E-17	0.03557328	-4.813062187	3.76E-16
1067	DNAJC27	ENSG00000115137.12	1.358590744	0.406386859	497	1.881259615	0.42086107	52	2.13E-17	0.722170791	-0.469588025	3.88E-16
1068	SEC16A	ENSG00000148396.18	37.83685634	13.23223313	497	21.51689423	6.276797878	52	2.18E-17	1.758472014	0.814322375	3.98E-16
1069	BEND6	ENSG00000151917.18	0.414785714	0.226845236	497	0.754505769	0.500437999	52	2.18E-17	0.549744921	-0.863165725	3.99E-16
1070	HOGA1	ENSG00000241935.9	0.16276338	0.253171398	497	0.505961538	0.382982624	52	2.36E-17	0.321691212	-1.63625157	4.31E-16
1071	AKR1B1	ENSG00000085662.14	7.207275453	4.873400091	497	103.4042	243.9486074	52	2.48E-17	0.069700026	-3.842696996	4.52E-16
1072	PDK4	ENSG00000004799.8	18.84789698	23.95167001	497	152.6540135	331.8211979	52	2.49E-17	0.123468074	-3.017790053	4.52E-16
1073	REEP1	ENSG00000068615.19	1.738352918	1.44173877	497	3.895290385	3.190694494	52	2.52E-17	0.446270431	-1.164009875	4.58E-16
1074	SPEG	ENSG00000072195.15	1.7676334	1.489643204	497	3.868709615	2.704477402	52	2.56E-17	0.456905164	-1.130033347	4.64E-16
1075	SEPTIN2	ENSG00000168385.18	52.89417404	10.33781068	497	66.53080385	13.43417427	52	2.58E-17	0.795032842	-0.330913637	4.69E-16
1076	ZMYND11	ENSG00000015171.20	23.61121187	5.842033504	497	31.17359423	6.596493384	52	2.60E-17	0.757410637	-0.400852412	4.72E-16
1077	FEZ2	ENSG00000171055.15	3.876355131	0.936494617	497	5.204078846	1.736352452	52	2.61E-17	0.74486864	-0.424942071	4.73E-16
1078	CRTAC1	ENSG00000095713.14	0.660844064	1.135011358	497	12.76861154	30.60306035	52	2.71E-17	0.051755358	-4.272147964	4.91E-16
1079	USH1G	ENSG00000182040.9	0.031041046	0.054303287	497	0.112294231	0.120678869	52	2.75E-17	0.276426011	-1.855034719	4.96E-16
1080	CDIP1	ENSG00000089486.17	7.48886338	3.731637094	497	12.31150962	4.190549596	52	2.78E-17	0.608281487	-0.717188998	5.03E-16
1081	SLCO2A1	ENSG00000174640.15	12.72018974	6.647727916	497	41.93349038	71.47172219	52	2.83E-17	0.303342021	-1.720982731	5.10E-16
1082	ADGRD1	ENSG00000111452.13	0.514247082	0.605120706	497	1.486976923	1.622672421	52	2.84E-17	0.345833936	-1.53184865	5.12E-16
1083	AC005041.1	ENSG00000159239.13	0.012926559	0.012937717	497	0.073223077	0.148320205	52	2.99E-17	0.176536686	-2.501960075	5.38E-16
1084	HOXB2	ENSG00000173917.10	1.745603421	2.164356054	497	5.660030769	7.397329043	52	3.02E-17	0.308408822	-1.697084061	5.44E-16
1085	RSPO3	ENSG00000146374.14	1.06145171	0.985808178	497	2.702476923	2.865626682	52	3.11E-17	0.392769944	-1.348243561	5.58E-16
1086	OSR2	ENSG00000164920.9	9.06534326	4.874300552	497	15.89385769	8.716083902	52	3.12E-17	0.570367713	-0.810035778	5.60E-16
1087	ATP6V1G3	ENSG00000151418.12	0.086410463	0.247486546	497	0.940992308	2.040838593	52	3.21E-17	0.091829085	-3.444905019	5.76E-16
1088	KCNJ5	ENSG00000120457.12	0.85017163	0.771581471	497	7.231630769	16.1087194	52	3.33E-17	0.11756292	-3.088494997	5.97E-16
1089	ADAD2	ENSG00000140955.11	0.079619517	0.088380451	497	0.194905769	0.109195605	52	3.37E-17	0.408502619	-1.291582767	6.04E-16
1090	RHEX	ENSG00000263961.8	0.494142656	0.643797398	497	2.272863462	4.081562993	52	3.43E-17	0.217409741	-2.201511513	6.14E-16
1091	FOXO4	ENSG00000184481.17	9.638724748	2.945811839	497	13.40861923	3.116385351	52	3.46E-17	0.718845437	-0.476246493	6.19E-16
1092	SIM1	ENSG00000112246.10	0.007056539	0.041187688	497	0.398386538	0.991363711	52	3.54E-17	0.017712795	-5.819064309	6.32E-16
1093	NLGN4Y	ENSG00000165246.14	1.685041851	0.760274189	497	2.677069231	0.947349374	52	3.58E-17	0.629435291	-0.667870025	6.38E-16
1094	IL1R2	ENSG00000115590.14	0.273852918	0.237823028	497	0.598648077	0.384518307	52	3.58E-17	0.457452263	-1.128306895	6.39E-16
1095	SORBS2	ENSG00000154556.18	6.676159557	2.637118956	497	10.86496154	6.942605921	52	3.76E-17	0.61446693	-0.702592727	6.70E-16
1096	P2RX1	ENSG00000108405.4	1.961955936	2.219232511	497	5.583532692	6.217383185	52	3.78E-17	0.351382546	-1.508885564	6.72E-16
1097	SYT8	ENSG00000149043.16	0.153317907	0.314838023	497	0.933571154	1.741911937	52	3.86E-17	0.16422734	-2.606233773	6.86E-16
1098	IP6K3	ENSG00000161896.12	0.927452113	1.499580957	497	3.116696154	3.142039993	52	3.94E-17	0.297575403	-1.748672814	6.99E-16
1099	VPS37C	ENSG00000167987.11	22.69786982	6.642138226	497	14.56521346	3.346851573	52	3.95E-17	1.558361632	0.640030063	7.00E-16
1100	NUDT10	ENSG00000122824.11	6.176714487	7.062859585	497	15.50668269	9.645684355	52	3.97E-17	0.398325974	-1.327978537	7.04E-16
1101	DPH2	ENSG00000132768.14	8.342633602	2.450040875	497	5.357634615	0.981864431	52	4.00E-17	1.557148667	0.638906691	7.08E-16
1102	ACVRL1	ENSG00000139567.13	3.189237827	1.786015039	497	5.911276923	4.247260151	52	4.04E-17	0.539517581	-0.890258122	7.15E-16
1103	KRT7	ENSG00000135480.16	10.92463521	14.03859509	497	33.46541346	38.02931887	52	4.14E-17	0.326445547	-1.615085733	7.31E-16
1104	HS3ST5	ENSG00000249853.8	0.024963984	0.068208278	497	0.757494231	1.863741923	52	4.18E-17	0.032956005	-4.923314823	7.39E-16
1105	KCNJ3	ENSG00000162989.5	0.995296177	2.089464596	497	3.867815385	3.521671208	52	4.27E-17	0.257327736	-1.958321129	7.54E-16
1106	SLC20A2	ENSG00000168575.10	6.436465392	2.310662507	497	9.356146154	2.214623856	52	4.30E-17	0.687939808	-0.539645755	7.59E-16
1107	CD82	ENSG00000085117.12	15.34247726	6.646829112	497	25.96116923	17.82580506	52	4.34E-17	0.5909779	-0.758823914	7.64E-16
1108	HOXB3	ENSG00000120093.11	0.696800604	0.661125064	497	2.185765385	3.221960362	52	4.42E-17	0.318790209	-1.649320774	7.78E-16
1109	GNL2	ENSG00000134697.13	12.24966016	3.104001882	497	8.424915385	2.008001864	52	4.51E-17	1.453980201	0.540007624	7.92E-16
1111	INSYN1	ENSG00000205363.6	1.229938028	1.497306969	497	3.145446154	1.640015689	52	4.56E-17	0.391021804	-1.354679038	8.01E-16
1110	ENTPD6	ENSG00000197586.13	30.62117646	9.090267911	497	19.19224038	8.292579782	52	4.56E-17	1.595497756	0.67400658	8.01E-16
1112	P4HA2	ENSG00000072682.19	2.185398592	1.006507703	497	3.525555769	1.467146715	52	4.96E-17	0.619873499	-0.689954268	8.71E-16
1113	NOC2L	ENSG00000188976.11	20.55487404	5.072917854	497	14.32264038	3.163066559	52	4.98E-17	1.435131616	0.521183053	8.73E-16
1114	HOXB8	ENSG00000120068.7	0.124261569	0.478543623	497	9.191976923	23.26206704	52	5.44E-17	0.013518481	-6.208923137	9.53E-16
1115	GALNT6	ENSG00000139629.16	0.494096378	0.382669921	497	1.084430769	0.950396469	52	5.45E-17	0.455627406	-1.134073567	9.53E-16
1116	ARHGEF4	ENSG00000136002.20	1.421758954	0.75405534	497	2.422571154	1.08848695	52	5.47E-17	0.586880163	-0.76886215	9.55E-16
1117	CNTFR	ENSG00000122756.15	1.396774849	2.516702526	497	4.720142308	3.533945593	52	5.55E-17	0.295917953	-1.756730869	9.70E-16
1118	NLRP14	ENSG00000158077.5	0.023803018	0.025960925	497	0.058255769	0.037593598	52	5.72E-17	0.408595036	-1.291256418	9.97E-16
1119	POU3F3	ENSG00000198914.5	0.032521328	0.238387539	497	7.451990385	19.07340557	52	5.75E-17	0.004364113	-7.840095827	1.00E-15
1120	ITFG2	ENSG00000111203.13	3.633492757	1.096364257	497	4.992694231	0.859693219	52	5.75E-17	0.727761923	-0.458461525	1.00E-15
1123	COL23A1	ENSG00000050767.17	1.249317907	1.31985081	497	3.101676923	2.463585106	52	5.82E-17	0.402787891	-1.311907783	1.01E-15
1122	WFS1	ENSG00000109501.14	19.49279215	7.410869084	497	29.39752692	11.1607694	52	5.80E-17	0.663075918	-0.592754036	1.01E-15
1121	ARHGEF26	ENSG00000114790.13	21.80117465	12.06771399	497	7.192498077	4.575466099	52	5.79E-17	3.031099128	1.599841034	1.01E-15
1124	TBX5	ENSG00000089225.20	0.67752998	1.001415735	497	2.201573077	2.413479574	52	6.22E-17	0.307748122	-1.700178042	1.08E-15
1125	PRKD3	ENSG00000115825.11	2.988508048	1.184862953	497	4.505882692	1.363391351	52	6.25E-17	0.663245862	-0.592384325	1.08E-15
1126	RASAL1	ENSG00000111344.11	0.161201006	0.260167989	497	1.346896154	2.948352322	52	6.51E-17	0.119683322	-3.06270597	1.13E-15
1127	ANXA9	ENSG00000143412.10	4.417387324	1.947730903	497	13.20160577	21.82911758	52	6.57E-17	0.33460985	-1.57944818	1.14E-15
1128	ZNF655	ENSG00000197343.11	3.578785312	2.524483961	497	6.692469231	1.875612059	52	6.58E-17	0.534748116	-0.9030686	1.14E-15
1130	RBM38	ENSG00000132819.17	8.991823944	5.743523395	497	16.59147692	8.291592721	52	6.71E-17	0.541954401	-0.883756624	1.16E-15
1129	PRR36	ENSG00000183248.12	8.951106237	5.311839523	497	2.513261538	2.429443534	52	6.70E-17	3.561549843	1.832505181	1.16E-15
1131	SERPINA5	ENSG00000188488.14	0.504011871	1.214807013	497	53.21959615	135.9149174	52	6.82E-17	0.009470419	-6.722356028	1.18E-15
1132	GRK5	ENSG00000198873.12	1.639196982	0.847112973	497	2.824169231	1.578141268	52	7.01E-17	0.580417407	-0.784837308	1.21E-15
1133	MGAT4B	ENSG00000161013.17	18.20866439	5.906524792	497	11.07442692	2.383727102	52	7.18E-17	1.644208275	0.71739306	1.23E-15
1134	GLUL	ENSG00000135821.19	31.78689155	12.26368372	497	47.97932885	17.60113167	52	7.21E-17	0.662512218	-0.593981034	1.24E-15
1136	IL18R1	ENSG00000115604.11	0.584054728	0.433026936	497	1.813176923	2.878160293	52	7.42E-17	0.322116789	-1.634344238	1.27E-15
1135	EIF2AK1	ENSG00000086232.13	54.66468974	15.07652077	497	36.27939615	9.033376016	52	7.38E-17	1.506769559	0.591458792	1.27E-15
1137	RASL11B	ENSG00000128045.7	0.065402414	0.071407659	497	0.247082692	0.414274372	52	7.66E-17	0.264698486	-1.917578152	1.31E-15
1138	TGM5	ENSG00000104055.16	0.100219316	0.140955151	497	0.417007692	0.692978237	52	7.71E-17	0.240329658	-2.056913399	1.32E-15
1140	ASTL	ENSG00000188886.3	0.087932998	0.154683011	497	0.436440385	0.763344019	52	7.83E-17	0.201477684	-2.311308043	1.34E-15
1139	BMT2	ENSG00000164603.12	3.481890543	1.022921454	497	4.826934615	1.443479159	52	7.80E-17	0.721346117	-0.471236434	1.34E-15
1141	WFIKKN2	ENSG00000173714.8	0.127066801	0.11745149	497	0.279903846	0.15593903	52	8.02E-17	0.453965898	-1.139344169	1.37E-15
1142	PCGF3	ENSG00000185619.18	8.166608451	2.506112531	497	5.117240385	1.498023136	52	8.49E-17	1.595900883	0.674371053	1.45E-15
1143	KLF11	ENSG00000172059.11	3.863236419	1.752941624	497	6.146926923	2.361213026	52	8.64E-17	0.628482568	-0.670055365	1.47E-15
1144	KLHL2	ENSG00000109466.14	4.077463179	1.342305207	497	5.764546154	1.363574357	52	8.78E-17	0.70733464	-0.499535179	1.50E-15
1145	MAP1B	ENSG00000131711.15	8.63170161	8.124589379	497	19.96663846	15.18763359	52	8.87E-17	0.4323062	-1.209874568	1.51E-15
1146	LGI3	ENSG00000168481.9	0.361917907	0.427555098	497	0.934469231	0.672997381	52	9.12E-17	0.387297832	-1.368484669	1.55E-15
1148	KRT27	ENSG00000171446.7	0.012174849	0.034101632	497	0.066998077	0.095182177	52	9.16E-17	0.181719381	-2.460215799	1.56E-15
1147	B4GALT5	ENSG00000158470.5	13.22730845	4.210612423	497	18.67803462	5.474757755	52	9.16E-17	0.708174534	-0.49782313	1.56E-15
1149	PLEKHA6	ENSG00000143850.16	6.061922938	2.531242236	497	9.552417308	4.53690119	52	9.32E-17	0.634595699	-0.656090352	1.58E-15
1150	ARVCF	ENSG00000099889.14	8.81627002	3.283161032	497	4.856684615	1.512078331	52	9.37E-17	1.815285677	0.860196607	1.59E-15
1151	CENPO	ENSG00000138092.11	1.158367807	0.444483461	497	0.624959615	0.156381589	52	9.63E-17	1.853508256	0.890258541	1.63E-15
1152	RBP1	ENSG00000114115.10	3.146639638	4.150338454	497	8.660180769	6.310887196	52	9.79E-17	0.363345722	-1.460585175	1.66E-15
1153	TGFBR2	ENSG00000163513.19	11.77407485	6.624696612	497	20.34479423	8.646575226	52	9.89E-17	0.578726662	-0.789045984	1.67E-15
1154	LRRC34	ENSG00000171757.17	0.190628169	0.111181663	497	0.335923077	0.154821901	52	1.01E-16	0.567475658	-0.817369586	1.70E-15
1155	SPTBN1	ENSG00000115306.16	18.37277465	8.085693973	497	29.24766731	13.08844852	52	1.01E-16	0.628179145	-0.670752047	1.70E-15
1156	NDP	ENSG00000124479.11	1.311546076	1.764962155	497	3.744196154	3.175983462	52	1.03E-16	0.350287758	-1.513387526	1.73E-15
1157	DGKG	ENSG00000058866.15	0.188644467	0.235412301	497	0.501117308	0.358101473	52	1.04E-16	0.376447718	-1.409478581	1.75E-15
1158	ATRNL1	ENSG00000107518.18	0.485499799	0.668344785	497	1.499069231	1.630792801	52	1.07E-16	0.323867496	-1.626524411	1.81E-15
1159	CD38	ENSG00000004468.13	9.09272998	11.62718429	497	25.54657115	23.13906505	52	1.10E-16	0.355927609	-1.490344249	1.86E-15
1160	SLC12A8	ENSG00000221955.11	4.814793561	1.890611826	497	2.510867308	1.2949434	52	1.11E-16	1.917581844	0.939288154	1.87E-15
1161	IER3	ENSG00000137331.12	7.601044266	9.233365362	497	23.179425	28.72136115	52	1.14E-16	0.327922037	-1.608575238	1.91E-15
1162	TOR4A	ENSG00000198113.3	0.963947485	0.759455637	497	2.188440385	2.149543714	52	1.15E-16	0.440472353	-1.182876626	1.92E-15
1163	VIPAS39	ENSG00000151445.16	6.389676258	1.127727972	497	7.826982692	1.344127103	52	1.15E-16	0.816365196	-0.292713417	1.92E-15
1164	GATA5	ENSG00000130700.7	1.011031187	1.397962366	497	2.947809615	2.583947562	52	1.15E-16	0.342977098	-1.54381585	1.93E-15
1165	CLCA2	ENSG00000137975.8	0.494393964	1.501288428	497	4.014084615	7.887438193	52	1.16E-16	0.123164809	-3.021337991	1.94E-15
1166	KANSL3	ENSG00000114982.19	7.874446479	1.626488837	497	9.980336538	2.176869814	52	1.21E-16	0.788996087	-0.34190995	2.03E-15
1167	DPP8	ENSG00000074603.19	4.319562978	1.212820654	497	5.821286538	1.102957494	52	1.23E-16	0.742028923	-0.430452673	2.06E-15
1168	ARMCX4	ENSG00000196440.11	1.182018109	0.705261326	497	2.098048077	0.965483358	52	1.25E-16	0.563389429	-0.827795601	2.09E-15
1169	SCGB1A1	ENSG00000149021.7	5.200022535	15.60727801	497	32.71134808	52.93056834	52	1.26E-16	0.158966929	-2.653201432	2.10E-15
1170	INPP5D	ENSG00000168918.14	1.999660161	1.499769012	497	3.965273077	2.165573216	52	1.26E-16	0.504293178	-0.987665386	2.10E-15
1171	YPEL5	ENSG00000119801.13	42.17522274	8.7146433	497	53.63986731	12.8537813	52	1.27E-16	0.786266351	-0.346909981	2.11E-15
1172	SNCG	ENSG00000173267.14	11.21052797	18.36549951	497	34.88565385	24.11009925	52	1.33E-16	0.321350662	-1.63777965	2.21E-15
1174	PINLYP	ENSG00000234465.11	0.556260161	0.471583909	497	1.139959615	0.433243986	52	1.33E-16	0.487964796	-1.035151026	2.21E-15
1173	KCNQ4	ENSG00000117013.17	0.947817304	0.595977869	497	1.792626923	1.204389918	52	1.33E-16	0.528730932	-0.919394365	2.21E-15
1175	TUBB6	ENSG00000176014.13	11.54524829	7.193206219	497	21.62786154	14.06242971	52	1.47E-16	0.533813677	-0.905591825	2.44E-15
1176	SNX9	ENSG00000130340.16	21.73539276	4.407938751	497	28.326425	10.49674771	52	1.48E-16	0.767318599	-0.38210237	2.45E-15
1177	SAMD10	ENSG00000130590.14	8.43453662	3.539296212	497	4.190851923	1.782264963	52	1.58E-16	2.012606691	1.009065264	2.61E-15
1178	DLG4	ENSG00000132535.21	1.233401006	0.688125008	497	2.127482692	0.966869954	52	1.62E-16	0.57974667	-0.786505467	2.69E-15
1179	SLC27A4	ENSG00000167114.13	20.11802998	7.589005012	497	11.06895	3.04509048	52	1.66E-16	1.817519275	0.861970664	2.74E-15
1180	STEAP3	ENSG00000115107.20	4.647613883	2.560555503	497	7.997076923	3.747191699	52	1.67E-16	0.581164084	-0.782982548	2.76E-15
1181	PPP2R5A	ENSG00000066027.12	14.30729698	3.335891707	497	18.49936731	3.717905678	52	1.69E-16	0.773393854	-0.370724795	2.78E-15
1182	HLCS	ENSG00000159267.15	9.826181288	3.503861399	497	5.584611538	2.393119467	52	1.70E-16	1.759510258	0.815173925	2.80E-15
1183	GNA14	ENSG00000156049.7	3.342850302	1.329625197	497	5.460778846	3.715077946	52	1.73E-16	0.612156323	-0.708027982	2.85E-15
1184	SCD5	ENSG00000145284.12	6.33515674	3.827296647	497	11.14587885	4.318791528	52	1.82E-16	0.568385574	-0.815058156	3.00E-15
1185	TIMM10B	ENSG00000132286.12	15.00747203	3.403002251	497	19.20010577	3.139431325	52	1.84E-16	0.781634862	-0.35543328	3.03E-15
1186	SH2D7	ENSG00000183476.12	0.065442455	0.059675303	497	0.149586538	0.120557219	52	1.86E-16	0.43748893	-1.192681583	3.06E-15
1187	CYB5R2	ENSG00000166394.15	1.227051107	0.711343972	497	2.092653846	0.557101335	52	1.94E-16	0.586361241	-0.770138352	3.19E-15
1188	RNASE7	ENSG00000165799.5	0.210396177	0.236613743	497	0.512613462	0.304246024	52	1.97E-16	0.41043826	-1.284762873	3.24E-15
1189	NRG1	ENSG00000157168.20	0.154048089	0.170207369	497	0.364198077	0.163357007	52	1.99E-16	0.422978863	-1.241342524	3.26E-15
1190	ZEB1	ENSG00000148516.22	3.369540845	2.308676576	497	6.547101923	4.304311648	52	2.05E-16	0.514661431	-0.958304425	3.36E-15
1191	SERPINF2	ENSG00000167711.14	8.483230584	6.565661052	497	25.78159231	40.6106396	52	2.13E-16	0.329042151	-1.603655687	3.49E-15
1192	MACC1	ENSG00000183742.13	0.550211871	0.598159546	497	1.354230769	1.018459933	52	2.19E-16	0.406291072	-1.299414432	3.58E-15
1193	PODXL2	ENSG00000114631.11	72.50186841	38.2314346	497	26.73605962	21.76020125	52	2.20E-16	2.711763418	1.439231319	3.60E-15
1194	M6PR	ENSG00000003056.8	12.79292254	4.59151214	497	18.39210385	3.848847261	52	2.24E-16	0.695566023	-0.523740633	3.66E-15
1195	ZNF486	ENSG00000256229.8	1.152672837	0.84391449	497	2.345903846	1.739957027	52	2.32E-16	0.491355534	-1.02516079	3.79E-15
1196	MEX3D	ENSG00000181588.16	12.66026177	4.662183129	497	7.099290385	2.428405254	52	2.34E-16	1.783313695	0.834560504	3.81E-15
1197	SMAD3	ENSG00000166949.16	5.977546479	2.177450505	497	8.717484615	2.566244044	52	2.39E-16	0.685696246	-0.544358471	3.90E-15
1198	CYP11A1	ENSG00000140459.18	0.214844266	0.329465992	497	0.671	0.633445925	52	2.40E-16	0.320185195	-1.643021494	3.91E-15
1199	OR7A5	ENSG00000188269.10	0.065864386	0.110872138	497	0.244676923	0.321889176	52	2.41E-16	0.269189205	-1.893307539	3.92E-15
1200	AC010980.1	ENSG00000288658.1	0.025337425	0.037025092	497	0.202448077	0.45163509	52	2.47E-16	0.125155175	-2.998210149	4.01E-15
1201	MPRIP	ENSG00000133030.22	7.082783099	2.053374954	497	9.805119231	3.31536991	52	2.47E-16	0.722355632	-0.469218812	4.02E-15
1202	GJB4	ENSG00000189433.7	0.262858954	0.387062605	497	1.131971154	1.94888123	52	2.51E-16	0.232213474	-2.106476409	4.07E-15
1203	ADGRD2	ENSG00000180264.11	0.054852716	0.131626932	497	0.426107692	0.888319608	52	2.54E-16	0.128729702	-2.957583128	4.12E-15
1204	SH3PXD2A	ENSG00000107957.16	4.973157545	2.81166681	497	8.484226923	3.140959075	52	2.58E-16	0.586165079	-0.770621073	4.17E-15
1205	CD59	ENSG00000085063.17	20.22515553	7.410644457	497	29.34106346	7.1531925	52	2.61E-16	0.689312286	-0.536770365	4.22E-15
1206	CYP26B1	ENSG00000003137.8	0.647573239	0.751421389	497	2.385738462	3.943684309	52	2.63E-16	0.271435134	-1.881320623	4.26E-15
1207	FHL2	ENSG00000115641.19	10.15086097	6.756876805	497	18.46838462	6.662413335	52	2.82E-16	0.54963448	-0.863455584	4.56E-15
1209	CAPZA3	ENSG00000177938.5	0.010214286	0.043534024	497	0.091282692	0.166108329	52	2.89E-16	0.111897288	-3.159753024	4.66E-15
1210	SLC2A5	ENSG00000142583.18	2.34348994	4.417155478	497	8.155448077	6.959722154	52	2.89E-16	0.28735269	-1.79910554	4.66E-15
1208	ITGA5	ENSG00000161638.11	12.59420342	10.36514093	497	27.58384808	23.14552872	52	2.89E-16	0.456578915	-1.131063858	4.66E-15
1211	TRIM27	ENSG00000204713.11	13.31115231	3.334112261	497	9.296444231	2.420281755	52	2.90E-16	1.431854157	0.517884553	4.67E-15
1213	SEMG1	ENSG00000124233.12	22.8369495	276.5232766	497	19469.10506	51289.02954	52	2.94E-16	0.001172984	-9.73560095	4.73E-15
1212	ADRA2B	ENSG00000274286.2	0.250571831	0.300732925	497	0.677248077	0.634311554	52	2.94E-16	0.369985297	-1.434460155	4.73E-15
1214	LHX1	ENSG00000273706.5	0.003381288	0.01802844	497	0.257584615	0.668463718	52	3.01E-16	0.013126901	-6.251329825	4.83E-15
1215	MEN1	ENSG00000133895.17	13.25532394	3.427460328	497	9.133315385	2.475057219	52	3.09E-16	1.451315693	0.537361371	4.95E-15
1216	SLC1A3	ENSG00000079215.14	1.276855332	0.903026909	497	2.446836538	1.321729481	52	3.10E-16	0.521839245	-0.938322649	4.98E-15
1217	PLCD3	ENSG00000161714.12	3.114731187	2.225898148	497	5.933588462	2.833849489	52	3.11E-16	0.524932123	-0.92979721	4.98E-15
1218	JAK2	ENSG00000096968.14	2.127948089	0.842623971	497	3.186061538	1.009372398	52	3.12E-16	0.667892965	-0.582311177	5.00E-15
1219	MTURN	ENSG00000180354.16	8.460514889	4.714996133	497	14.45200769	6.165917029	52	3.22E-16	0.585421422	-0.772452556	5.15E-15
1220	ZNF485	ENSG00000198298.13	2.135430382	0.750508129	497	1.245707692	0.37560175	52	3.23E-16	1.71423071	0.777561288	5.17E-15
1221	MAPK14	ENSG00000112062.11	6.820387123	1.677417319	497	8.976636538	2.35804992	52	3.25E-16	0.759793169	-0.396321354	5.19E-15
1222	PPP2R2B	ENSG00000156475.18	0.107292354	0.096716586	497	0.300975	0.415288921	52	3.26E-16	0.356482612	-1.488096386	5.20E-15
1223	ZNF728	ENSG00000269067.2	0.08163662	0.121574151	497	0.242738462	0.199987866	52	3.31E-16	0.33631514	-1.572114368	5.28E-15
1224	CBX8	ENSG00000141570.11	3.371109859	1.507035796	497	1.589388462	0.689676989	52	3.37E-16	2.121010653	1.084751867	5.36E-15
1225	POU3F1	ENSG00000185668.8	0.100203018	0.185608403	497	0.354390385	0.349682694	52	3.38E-16	0.282747564	-1.8224135	5.38E-15
1227	ITPR1	ENSG00000150995.20	2.477049095	2.20921674	497	5.551240385	4.415579978	52	3.54E-16	0.446215426	-1.164187705	5.63E-15
1226	LRIG1	ENSG00000144749.14	39.09723179	15.56029327	497	20.50542308	10.25060196	52	3.54E-16	1.906677645	0.931060953	5.63E-15
1228	NUP210	ENSG00000132182.12	11.76723984	5.676503375	497	5.070440385	2.619976855	52	3.90E-16	2.320753021	1.214592996	6.19E-15
1229	MUC15	ENSG00000169550.14	0.390434205	0.487377766	497	2.438113462	5.212969962	52	3.94E-16	0.160137833	-2.642613906	6.25E-15
1230	SNAPC1	ENSG00000023608.5	3.080595372	0.925475259	497	4.280757692	1.389752355	52	3.97E-16	0.719637876	-0.474656974	6.30E-15
1231	PDE2A	ENSG00000186642.16	1.578724748	1.035623393	497	2.945276923	1.695906663	52	4.06E-16	0.536019121	-0.899643629	6.43E-15
1232	EDA2R	ENSG00000131080.15	1.094919718	0.780985078	497	2.080744231	1.001779063	52	4.10E-16	0.526215429	-0.926274545	6.48E-15
1233	NECTIN2	ENSG00000130202.10	74.536967	24.53038833	497	45.25411538	16.71144676	52	4.13E-16	1.647075992	0.719907119	6.53E-15
1234	DOCK3	ENSG00000088538.13	0.428008853	0.484002762	497	1.084696154	0.891299439	52	4.15E-16	0.394588707	-1.341578428	6.56E-15
1235	RBM15B	ENSG00000259956.2	15.73912032	3.314030213	497	11.80668846	1.953557267	52	4.16E-16	1.333068148	0.414750535	6.58E-15
1236	NAB1	ENSG00000138386.17	4.185605634	1.841810369	497	6.468953846	2.064623863	52	4.19E-16	0.647029757	-0.628096031	6.61E-15
1237	FAM83A	ENSG00000147689.16	0.039813481	0.103916671	497	1.382021154	3.546006952	52	4.21E-16	0.028808156	-5.117378873	6.63E-15
1238	PALM3	ENSG00000187867.10	0.865673642	1.305785148	497	6.118246154	13.35419541	52	4.55E-16	0.141490489	-2.821223017	7.17E-15
1239	STAC2	ENSG00000141750.7	1.231946479	1.659366461	497	25.41376154	64.05437023	52	4.69E-16	0.048475566	-4.366598446	7.39E-15
1241	KCNH5	ENSG00000140015.20	0.009015895	0.021229064	497	0.083209615	0.185993556	52	4.81E-16	0.108351605	-3.206207571	7.55E-15
1240	VGLL1	ENSG00000102243.13	0.866521127	1.15480059	497	2.475640385	2.356085753	52	4.80E-16	0.350018982	-1.514494931	7.55E-15
1242	WFDC2	ENSG00000101443.18	32.75306258	37.21815106	497	157.88795	312.2653421	52	4.93E-16	0.20744498	-2.269199349	7.74E-15
1243	POLH	ENSG00000170734.12	2.383400201	0.609324711	497	3.157230769	0.829777839	52	5.00E-16	0.75490212	-0.405638497	7.85E-15
1244	SPINK2	ENSG00000128040.11	0.564703823	2.771637643	497	93.12911346	246.14557	52	5.09E-16	0.006063666	-7.365593996	7.98E-15
1245	MAL	ENSG00000172005.11	1.396897787	2.449695221	497	4.529151923	3.484953095	52	5.19E-16	0.308423698	-1.697014475	8.12E-15
1246	CIBAR1	ENSG00000188343.13	1.345756942	0.556706588	497	2.050317308	0.745539712	52	5.25E-16	0.656365206	-0.607429331	8.22E-15
1247	LIX1	ENSG00000145721.12	0.426684708	0.703830422	497	1.325892308	0.998076802	52	5.27E-16	0.321809476	-1.635721287	8.24E-15
1248	HOXB13	ENSG00000159184.8	241.5232885	80.14313549	497	143.2256231	84.27588431	52	5.29E-16	1.686313408	0.753872692	8.26E-15
1249	VSTM4	ENSG00000165633.13	2.949404829	2.146400936	497	5.734605769	3.311812385	52	5.33E-16	0.514316929	-0.959270453	8.32E-15
1250	KCNK10	ENSG00000100433.16	0.012010865	0.022244214	497	0.049921154	0.073935649	52	5.43E-16	0.240596706	-2.055311204	8.47E-15
1251	ACTB	ENSG00000075624.17	822.807093	310.8675595	497	1235.217385	532.0534503	52	5.44E-16	0.66612331	-0.586138827	8.49E-15
1252	ST6GALNAC3	ENSG00000184005.11	0.241782495	0.141418806	497	0.424473077	0.214069292	52	5.57E-16	0.569606197	-0.811963253	8.68E-15
1253	SMIM10L2B	ENSG00000196972.9	1.383506237	1.296538778	497	2.969390385	1.342811413	52	5.70E-16	0.46592265	-1.101837629	8.87E-15
1254	SLC16A12	ENSG00000152779.14	0.114616298	0.205997755	497	1.513451923	3.674145523	52	5.72E-16	0.075731707	-3.722958742	8.90E-15
1255	PNMA2	ENSG00000240694.9	0.18986841	0.214681267	497	0.522557692	0.588251204	52	5.72E-16	0.363344399	-1.460590428	8.90E-15
1256	CA11	ENSG00000063180.9	4.499062777	3.28712208	497	8.518967308	3.40243695	52	5.75E-16	0.528123024	-0.921054057	8.92E-15
1257	ANKRD40	ENSG00000154945.7	7.919509859	2.205937487	497	10.75735192	3.27642211	52	5.77E-16	0.736195108	-0.441839932	8.95E-15
1258	FILIP1	ENSG00000118407.15	0.265754326	0.326578224	497	0.770344231	0.890696381	52	6.07E-16	0.344981263	-1.535410088	9.40E-15
1259	MTMR11	ENSG00000014914.21	1.319823541	0.804592685	497	2.342905769	1.125169448	52	6.10E-16	0.563327624	-0.827953876	9.45E-15
1260	ACSL6	ENSG00000164398.15	0.054919316	0.068652452	497	1.642273077	4.23149989	52	6.19E-16	0.033441038	-4.902236561	9.58E-15
1262	CAMK1G	ENSG00000008118.10	0.528839034	0.586294025	497	1.335344231	1.161464207	52	6.21E-16	0.396031991	-1.336311121	9.60E-15
1263	ARMCX2	ENSG00000184867.14	13.78630221	6.65223506	497	23.61145	16.27441438	52	6.22E-16	0.583882066	-0.776251096	9.60E-15
1261	CD9	ENSG00000010278.15	107.9142044	34.76353027	497	155.6819269	68.60222079	52	6.21E-16	0.693171048	-0.528716697	9.60E-15
1264	DIP2C	ENSG00000151240.17	4.85744668	1.468447633	497	6.765657692	2.312289872	52	6.31E-16	0.717956317	-0.478032027	9.73E-15
1265	TENT5A	ENSG00000112773.16	4.45904668	3.3626889	497	10.56698462	12.56512935	52	6.32E-16	0.421979102	-1.244756542	9.75E-15
1266	SCNN1A	ENSG00000111319.13	13.71792374	12.01898214	497	30.23543077	23.8402367	52	6.75E-16	0.453703599	-1.140177991	1.04E-14
1267	KLHL10	ENSG00000161594.7	0.105142254	0.074800869	497	0.201778846	0.115125945	52	6.80E-16	0.521076691	-0.940432374	1.05E-14
1268	EDIL3	ENSG00000164176.13	2.310658149	2.134823645	497	5.249119231	4.262447604	52	6.90E-16	0.440199212	-1.183771532	1.06E-14
1269	HOXB4	ENSG00000182742.6	0.598883501	0.692974166	497	2.350021154	4.164053503	52	6.97E-16	0.254841749	-1.972326451	1.07E-14
1271	GRAMD1B	ENSG00000023171.18	0.168989537	0.108417898	497	0.608269231	1.125948898	52	7.00E-16	0.277820295	-1.847776102	1.07E-14
1270	PIAS1	ENSG00000033800.14	4.205778873	1.771692387	497	6.367517308	1.84977714	52	7.00E-16	0.660505291	-0.598357977	1.07E-14
1272	PTPRU	ENSG00000060656.20	6.760715493	3.560908391	497	11.23134808	4.686011913	52	7.32E-16	0.601950491	-0.732283261	1.12E-14
1273	PCNP	ENSG00000081154.12	41.33120604	8.727458369	497	52.50392115	12.9666657	52	7.86E-16	0.787202272	-0.34519371	1.20E-14
1275	SUCLA2	ENSG00000136143.16	4.531101811	1.391291181	497	6.205515385	1.276917082	52	7.91E-16	0.730173326	-0.453689128	1.21E-14
1274	BDH1	ENSG00000161267.12	5.760079477	2.357513642	497	3.018215385	0.926487081	52	7.90E-16	1.908438843	0.932392955	1.21E-14
1276	TSPAN3	ENSG00000140391.15	19.5495165	5.181056758	497	30.28235962	23.90791424	52	8.22E-16	0.645574412	-0.631344698	1.26E-14
1277	SMPDL3B	ENSG00000130768.15	7.292285915	4.269508321	497	2.320175	1.877880314	52	8.25E-16	3.142989609	1.652137502	1.26E-14
1278	MIER1	ENSG00000198160.15	5.380784909	1.555933351	497	7.309696154	1.904793912	52	8.39E-16	0.736116084	-0.441994801	1.28E-14
1279	ZSCAN26	ENSG00000197062.11	4.536170825	1.040172576	497	5.842913462	1.395299402	52	8.47E-16	0.776354272	-0.36521295	1.29E-14
1280	MPO	ENSG00000005381.8	0.055663984	0.051691234	497	0.123288462	0.085913872	52	8.55E-16	0.451493864	-1.147221714	1.30E-14
1281	FAM76A	ENSG00000009780.16	3.619555332	0.864291537	497	4.698982692	1.117189159	52	8.56E-16	0.770284883	-0.376535982	1.30E-14
1282	EGLN3	ENSG00000129521.15	1.444508652	1.125253951	497	3.112905769	2.820265059	52	8.80E-16	0.46403867	-1.10768306	1.34E-14
1283	PRICKLE3	ENSG00000012211.13	2.423954326	0.60100897	497	3.186821154	0.862844225	52	9.05E-16	0.760618249	-0.394755542	1.38E-14
1284	TRAF4	ENSG00000076604.15	20.91737767	8.014570298	497	11.37564423	6.536017279	52	9.08E-16	1.838786203	0.878753746	1.38E-14
1285	FKBP14	ENSG00000106080.11	2.74009497	0.773238765	497	3.696913462	0.944294244	52	9.22E-16	0.741184504	-0.432095376	1.40E-14
1286	EZH1	ENSG00000108799.13	6.515197787	1.828568995	497	8.789359615	2.335910495	52	9.97E-16	0.741259668	-0.431949079	1.51E-14
1287	ISL2	ENSG00000159556.10	0.214260966	0.248873332	497	0.551232692	0.479144137	52	1.00E-15	0.388694228	-1.363292411	1.52E-14
1288	SLC26A6	ENSG00000225697.13	5.163865191	2.672779893	497	2.062301923	1.155706961	52	1.01E-15	2.503932685	1.324195778	1.52E-14
1289	SEMG2	ENSG00000124157.7	10.78591066	106.6443943	497	7624.197519	20479.81427	52	1.01E-15	0.001414695	-9.465293235	1.53E-14
1290	PLXNA4	ENSG00000221866.9	0.205858954	0.180817026	497	0.515017308	0.615914962	52	1.01E-15	0.399712691	-1.322964715	1.53E-14
1291	ACO1	ENSG00000122729.19	8.942862374	2.66138452	497	12.55783462	5.18634193	52	1.02E-15	0.71213411	-0.489779138	1.53E-14
1292	KBTBD13	ENSG00000234438.5	0.056911871	0.107225471	497	0.214582692	0.264989921	52	1.04E-15	0.265221163	-1.914732197	1.57E-14
1293	HPD	ENSG00000158104.11	0.414931791	0.49899403	497	1.062203846	0.810164931	52	1.05E-15	0.390632921	-1.356114556	1.59E-14
1294	LRFN5	ENSG00000165379.13	0.440834406	0.470688244	497	1.047248077	0.741006498	52	1.07E-15	0.420945539	-1.248294502	1.62E-14
1295	PIWIL4	ENSG00000134627.12	0.355599799	0.170772495	497	0.697267308	0.753849219	52	1.09E-15	0.509990638	-0.971457331	1.65E-14
1296	GJB3	ENSG00000188910.8	1.278223541	1.603732214	497	3.914478846	5.08623497	52	1.11E-15	0.326537348	-1.614680084	1.67E-14
1297	REC8	ENSG00000100918.13	2.202164789	1.491991468	497	4.447248077	3.925498726	52	1.20E-15	0.495174713	-1.013990452	1.81E-14
1298	VARS1	ENSG00000204394.13	17.90125473	5.572640116	497	11.3705	3.6959133	52	1.21E-15	1.574359503	0.654765016	1.81E-14
1299	TP53AIP1	ENSG00000120471.15	0.290589336	0.362497568	497	0.786276923	0.729959671	52	1.21E-15	0.369576325	-1.436055754	1.82E-14
1301	CALCOCO2	ENSG00000136436.15	13.55127223	2.37657715	497	16.35678846	1.824217844	52	1.22E-15	0.828480008	-0.271461211	1.82E-14
1300	SLC25A22	ENSG00000177542.11	12.38548652	5.547487322	497	5.983428846	2.07224349	52	1.22E-15	2.069964704	1.049606168	1.82E-14
1302	RNF175	ENSG00000145428.15	0.291883501	0.274404378	497	0.628294231	0.323342753	52	1.23E-15	0.464564987	-1.106047669	1.84E-14
1303	SMTN	ENSG00000183963.19	19.06748813	17.71618111	497	44.19337885	39.98942827	52	1.24E-15	0.431455766	-1.212715437	1.85E-14
1304	TMEM154	ENSG00000170006.12	0.386224748	0.311472643	497	0.776619231	0.428463633	52	1.25E-15	0.497315458	-1.00776682	1.88E-14
1305	INPP5B	ENSG00000204084.13	1.289155131	0.527852715	497	1.931838462	0.589589989	52	1.26E-15	0.667320356	-0.583548582	1.88E-14
1306	ASS1	ENSG00000130707.18	29.14811328	26.17548088	497	67.85515769	66.22643702	52	1.31E-15	0.42956371	-1.219055977	1.95E-14
1307	SYT11	ENSG00000132718.9	4.220469819	2.782348835	497	8.009103846	5.548978422	52	1.32E-15	0.526959058	-0.924237219	1.96E-14
1308	FCHSD2	ENSG00000137478.15	3.803127565	1.789260337	497	5.997030769	2.13153527	52	1.32E-15	0.634168426	-0.657062045	1.97E-14
1309	PUM3	ENSG00000080608.10	12.45127666	3.142905497	497	8.793342308	1.812903048	52	1.32E-15	1.415989077	0.501810136	1.97E-14
1310	SERPINF1	ENSG00000132386.11	33.27459678	25.1383026	497	65.80915385	41.1400756	52	1.34E-15	0.50562262	-0.983867088	2.00E-14
1312	SEMA5A	ENSG00000112902.12	1.180204829	1.101018506	497	2.530111538	1.315111316	52	1.36E-15	0.466463557	-1.100163722	2.02E-14
1311	PURG	ENSG00000172733.11	0.072612274	0.0544738	497	0.143376923	0.090717678	52	1.36E-15	0.506443241	-0.981527505	2.02E-14
1313	GFRA2	ENSG00000168546.11	0.256052918	0.224119921	497	0.779384615	1.234220432	52	1.40E-15	0.328532168	-1.605893457	2.08E-14
1314	PPP1R2	ENSG00000184203.8	12.73904527	2.404280062	497	15.66888462	2.752163247	52	1.42E-15	0.81301545	-0.298645326	2.11E-14
1315	KIRREL3	ENSG00000149571.12	0.053905634	0.0497153	497	0.426467308	0.996212427	52	1.43E-15	0.12640039	-2.98392718	2.12E-14
1316	PGF	ENSG00000119630.14	1.058431791	1.45671769	497	2.877080769	1.986354457	52	1.46E-15	0.367883934	-1.442677422	2.17E-14
1317	GRIN2A	ENSG00000183454.18	0.036359557	0.046317961	497	0.099180769	0.091723139	52	1.48E-15	0.366598864	-1.44772578	2.19E-14
1318	SOWAHC	ENSG00000198142.5	5.164194366	1.847189787	497	8.575228846	7.262271397	52	1.53E-15	0.602222338	-0.731631873	2.26E-14
1319	GRXCR1	ENSG00000215203.3	0.014810865	0.170426279	497	2.426240385	6.511431487	52	1.55E-15	0.006104451	-7.355922731	2.29E-14
1320	DSCAML1	ENSG00000177103.15	0.062985513	0.065336137	497	0.149013462	0.116385845	52	1.58E-15	0.422683377	-1.242350719	2.33E-14
1321	LPCAT4	ENSG00000176454.14	2.953120322	1.372581815	497	4.686471154	2.015102132	52	1.59E-15	0.630137309	-0.666261864	2.34E-14
1322	TNMD	ENSG00000000005.6	0.192464386	0.363148878	497	1.816571154	4.260155932	52	1.68E-15	0.105949269	-3.238554461	2.48E-14
1323	LINC00672	ENSG00000263874.2	0.418060161	0.464659369	497	1.028425	0.823292122	52	1.68E-15	0.406505249	-1.298654114	2.48E-14
1324	ERBB3	ENSG00000065361.16	39.44175936	14.16703733	497	22.94590577	9.178023316	52	1.68E-15	1.718901827	0.781487149	2.48E-14
1325	SNX12	ENSG00000147164.12	26.92875111	4.163296336	497	31.92310769	4.237545281	52	1.70E-15	0.843550426	-0.245453782	2.50E-14
1327	MFSD2A	ENSG00000168389.18	0.457469416	0.617802055	497	28.07935769	74.92688385	52	1.71E-15	0.016292019	-5.939690788	2.51E-14
1326	RAB19	ENSG00000146955.11	2.226690543	1.11259086	497	0.948309615	0.448680836	52	1.71E-15	2.348062813	1.231471002	2.51E-14
1328	RNASE1	ENSG00000129538.14	31.94351851	19.5565519	497	71.82366154	89.77545257	52	1.73E-15	0.444749235	-1.168935971	2.54E-14
1329	SULT2A1	ENSG00000105398.4	0.018552113	0.078505857	497	1.820582692	4.886984117	52	1.78E-15	0.010190206	-6.616672973	2.61E-14
1330	SIK3	ENSG00000160584.16	3.479024748	1.068850177	497	4.763232692	1.116252687	52	1.81E-15	0.730391516	-0.453258087	2.65E-14
1331	NRP2	ENSG00000118257.17	1.90729497	1.764841638	497	4.205523077	3.037577279	52	1.86E-15	0.453521461	-1.140757273	2.72E-14
1332	THSD4	ENSG00000187720.14	7.322952716	5.447822084	497	14.13633077	7.696771109	52	1.89E-15	0.518023583	-0.948910317	2.76E-14
1333	KCNQ1	ENSG00000053918.18	5.929675453	3.060839087	497	21.61510385	41.57567408	52	1.91E-15	0.274330186	-1.866014717	2.79E-14
1334	SLC46A2	ENSG00000119457.8	0.049996781	0.148738005	497	0.844117308	2.111057306	52	2.01E-15	0.059229659	-4.07753641	2.94E-14
1335	COL4A5	ENSG00000188153.14	5.128309658	2.188515902	497	7.809957692	2.731216476	52	2.02E-15	0.656637316	-0.606831356	2.95E-14
1336	FAM163A	ENSG00000143340.6	0.060349497	0.136610488	497	0.259876923	0.341224214	52	2.03E-15	0.232223378	-2.106414879	2.97E-14
1337	VSIR	ENSG00000107738.20	6.595633199	4.009716876	497	11.39947885	4.156918842	52	2.06E-15	0.578590766	-0.789384796	3.00E-14
1338	TWNK	ENSG00000107815.10	5.065247284	1.927837491	497	2.859682692	0.716935221	52	2.06E-15	1.771262	0.824777627	3.00E-14
1339	C19orf47	ENSG00000160392.13	3.346324547	0.944154889	497	4.485561538	1.049547242	52	2.10E-15	0.746021322	-0.42271123	3.06E-14
1340	CBLN4	ENSG00000054803.4	0.050470624	0.131332391	497	0.251540385	0.367354122	52	2.12E-15	0.200646206	-2.317274218	3.09E-14
1341	SP6	ENSG00000189120.5	1.213151308	0.983621687	497	5.024603846	9.926813092	52	2.16E-15	0.24144218	-2.050250358	3.14E-14
1342	GPR75	ENSG00000119737.6	0.492953924	0.414801569	497	0.994440385	0.470798189	52	2.16E-15	0.49570988	-1.012432081	3.15E-14
1343	PLEKHG5	ENSG00000171680.23	1.456248491	0.730515746	497	2.341851923	0.850367028	52	2.21E-15	0.621836281	-0.685393302	3.21E-14
1344	NCKAP1	ENSG00000061676.15	7.850560563	2.356457306	497	10.66209038	2.373225381	52	2.22E-15	0.736305948	-0.441622739	3.22E-14
1345	AOPEP	ENSG00000148120.17	3.254499799	1.895650794	497	5.498238462	1.752059871	52	2.27E-15	0.591916815	-0.756533654	3.29E-14
1346	CNRIP1	ENSG00000119865.9	2.642573843	1.801710202	497	4.94	2.865104729	52	2.28E-15	0.534933976	-0.902567256	3.31E-14
1347	SCARB1	ENSG00000073060.16	9.258513481	3.223689586	497	5.501655769	2.374389341	52	2.31E-15	1.682859464	0.750914702	3.35E-14
1348	WNT9B	ENSG00000158955.11	0.060094366	0.094674167	497	1.381707692	3.592440763	52	2.32E-15	0.043492822	-4.52307887	3.36E-14
1349	ITGB1BP2	ENSG00000147166.11	1.066155533	1.069819403	497	2.596665385	2.54937876	52	2.39E-15	0.410586416	-1.284242197	3.45E-14
1350	CA2	ENSG00000104267.10	1.308814085	1.982355752	497	28.09291346	72.83743739	52	2.42E-15	0.046588763	-4.423874164	3.49E-14
1351	BMP5	ENSG00000112175.8	1.38675493	3.509568449	497	6.430257692	8.469076115	52	2.42E-15	0.215660864	-2.213163701	3.49E-14
1352	VTCN1	ENSG00000134258.17	1.411998793	2.289689517	497	4.436048077	4.24404398	52	2.43E-15	0.318301057	-1.651536147	3.50E-14
1353	INHBE	ENSG00000139269.3	0.056973239	0.074911074	497	0.159009615	0.15471764	52	2.45E-15	0.358300593	-1.480757664	3.53E-14
1354	RAB17	ENSG00000124839.13	10.25418813	5.484720849	497	3.928005769	3.267846015	52	2.45E-15	2.610532858	1.384344318	3.53E-14
1355	BTG3	ENSG00000154640.15	8.129446076	4.522743101	497	13.59064808	5.175205081	52	2.47E-15	0.598164711	-0.741385294	3.56E-14
1356	DYM	ENSG00000141627.14	5.332737022	1.19166319	497	6.764488462	1.310320776	52	2.53E-15	0.788342984	-0.343104656	3.63E-14
1359	UST	ENSG00000111962.8	2.756926358	1.62111012	497	4.701157692	1.758221148	52	2.57E-15	0.586435627	-0.769955342	3.68E-14
1358	FYCO1	ENSG00000163820.15	10.49680121	3.871643158	497	15.78852115	8.104831612	52	2.56E-15	0.664837517	-0.588926299	3.68E-14
1357	PPP2R5C	ENSG00000078304.19	7.692798592	1.395838895	497	9.338603846	1.261057533	52	2.56E-15	0.823763243	-0.279698341	3.68E-14
1360	TMEM268	ENSG00000157693.15	20.37962495	5.758831847	497	13.57873654	5.323281384	52	2.60E-15	1.500848396	0.585778255	3.73E-14
1361	RNF217	ENSG00000146373.16	1.043879678	0.412340735	497	1.547321154	0.517366	52	2.62E-15	0.674636726	-0.567817237	3.75E-14
1362	KCP	ENSG00000135253.15	0.095973441	0.083967659	497	0.744013462	1.752085138	52	2.65E-15	0.128994226	-2.954621605	3.79E-14
1363	BNC2	ENSG00000173068.18	0.571220121	0.552388656	497	1.272601923	0.872389595	52	2.70E-15	0.448860017	-1.155662504	3.87E-14
1364	SV2B	ENSG00000185518.12	0.422184909	0.677329869	497	1.372607692	1.540619115	52	2.77E-15	0.307578714	-1.70097243	3.96E-14
1365	HOXB6	ENSG00000108511.10	0.143703219	0.399972565	497	2.738823077	6.990259631	52	2.78E-15	0.052468968	-4.252391776	3.97E-14
1366	IL20	ENSG00000162891.10	0.062791549	0.123499238	497	0.421667308	0.905991956	52	3.04E-15	0.148912539	-2.747462855	4.34E-14
1367	HPCAL4	ENSG00000116983.13	0.064595171	0.119283473	497	0.262463462	0.397876813	52	3.19E-15	0.246111099	-2.022618374	4.55E-14
1368	KDSR	ENSG00000119537.18	7.301772032	1.90905306	497	9.503492308	1.268688586	52	3.20E-15	0.768325137	-0.38021114	4.56E-14
1369	WDR55	ENSG00000120314.18	4.264252314	0.962199822	497	3.167936538	0.432354192	52	3.20E-15	1.346066205	0.428749369	4.56E-14
1370	ECRG4	ENSG00000119147.10	7.806098189	8.347212143	497	18.03283846	10.98737339	52	3.25E-15	0.432882389	-1.207952986	4.63E-14
1371	MYO3A	ENSG00000095777.17	0.020179678	0.025164922	497	0.051332692	0.035351666	52	3.28E-15	0.393115521	-1.346974769	4.67E-14
1372	SLC41A2	ENSG00000136052.9	1.485894769	0.85090523	497	3.547592308	5.006476165	52	3.29E-15	0.418845978	-1.255508275	4.68E-14
1374	PAQR5	ENSG00000137819.14	0.132962978	0.189993648	497	0.464028846	0.692819755	52	3.32E-15	0.286540328	-1.803189895	4.71E-14
1373	PRKN	ENSG00000185345.23	0.390863581	0.172290375	497	0.602240385	0.229300743	52	3.31E-15	0.649015894	-0.623674286	4.71E-14
1375	GAS1	ENSG00000180447.7	4.864279477	5.31473479	497	11.51049038	7.915293651	52	3.36E-15	0.42259533	-1.24265127	4.77E-14
1376	UBP1	ENSG00000153560.12	7.612091751	1.549985773	497	9.488392308	1.88794939	52	3.42E-15	0.802253059	-0.317870709	4.85E-14
1377	INSYN2B	ENSG00000204767.4	0.117043662	0.313693183	497	0.514705769	0.501497554	52	3.47E-15	0.227399165	-2.136701138	4.91E-14
1378	PTBP2	ENSG00000117569.19	1.37353501	0.456002886	497	1.958355769	0.768850877	52	3.48E-15	0.701371544	-0.511749196	4.93E-14
1379	MRAS	ENSG00000158186.13	3.114659356	1.568005704	497	5.105682692	2.530001118	52	3.53E-15	0.610037784	-0.713029493	4.99E-14
1380	PTGER2	ENSG00000125384.7	2.953438833	2.155015403	497	5.908738462	4.639280836	52	3.59E-15	0.499842539	-1.000454408	5.07E-14
1381	MOCOS	ENSG00000075643.6	1.109581489	0.541668376	497	1.851213462	1.164307811	52	3.83E-15	0.599380629	-0.738455636	5.41E-14
1382	PPFIBP2	ENSG00000166387.13	4.864569618	2.192399579	497	8.151421154	5.987568918	52	3.95E-15	0.596775645	-0.744739436	5.57E-14
1383	SOX5	ENSG00000134532.19	0.251856942	0.232764703	497	0.529457692	0.256387624	52	3.97E-15	0.475688512	-1.071910911	5.60E-14
1384	GPSM2	ENSG00000121957.15	0.340714688	0.191677125	497	0.568936538	0.208521102	52	4.04E-15	0.598862378	-0.739703593	5.69E-14
1385	TMEM196	ENSG00000173452.14	0.007802213	0.020757924	497	0.048982692	0.093466102	52	4.09E-15	0.159285105	-2.65031673	5.75E-14
1386	NONO	ENSG00000147140.17	40.58005352	7.976936757	497	31.21221346	7.56263998	52	4.12E-15	1.300133794	0.378660096	5.80E-14
1387	PTPN11	ENSG00000179295.18	16.86278833	5.319052772	497	23.31910769	6.76055127	52	4.15E-15	0.7231318	-0.467669474	5.83E-14
1388	DLK2	ENSG00000171462.15	3.882466801	3.932196802	497	8.570125	4.346420265	52	4.17E-15	0.453023357	-1.14234266	5.86E-14
1389	CCDC88A	ENSG00000115355.17	0.376442455	0.241770884	497	0.666898077	0.285271021	52	4.20E-15	0.564467747	-0.825036945	5.90E-14
1390	GADD45A	ENSG00000116717.13	10.61881932	7.573005515	497	20.34047885	13.04208694	52	4.41E-15	0.522053556	-0.937730278	6.19E-14
1391	S100A5	ENSG00000196420.7	0.126324346	0.141200704	497	0.300625	0.201119443	52	4.48E-15	0.420205725	-1.250832277	6.29E-14
1392	FAM136A	ENSG00000035141.8	16.73866861	4.857254463	497	11.19751154	2.852224215	52	4.58E-15	1.494856116	0.580006628	6.41E-14
1393	RAB3GAP1	ENSG00000115839.18	12.25869577	3.036567978	497	15.83556154	3.048850362	52	4.68E-15	0.774124476	-0.36936253	6.56E-14
1394	SCN7A	ENSG00000136546.16	1.346984909	1.20750338	497	3.011582692	2.677272857	52	4.71E-15	0.447268114	-1.160788183	6.58E-14
1395	DKC1	ENSG00000130826.18	19.72592877	4.866266641	497	14.18502692	2.743681233	52	4.72E-15	1.390616238	0.475724341	6.60E-14
1396	POLR3E	ENSG00000058600.16	6.300199396	1.525510642	497	4.574763462	0.676803677	52	4.87E-15	1.377163967	0.461700339	6.80E-14
1397	HOXB9	ENSG00000170689.10	0.455191147	0.702874951	497	6.003623077	15.1736949	52	5.01E-15	0.075819408	-3.721288998	6.99E-14
1398	SLC28A3	ENSG00000197506.8	0.058745674	0.183244399	497	1.233371154	3.195571425	52	5.04E-15	0.047630167	-4.391980583	7.03E-14
1399	SLC16A7	ENSG00000118596.12	0.280818712	0.226097961	497	0.566903846	0.369137775	52	5.05E-15	0.495355102	-1.013464983	7.05E-14
1401	RAB12	ENSG00000206418.4	7.468038632	2.694115992	497	10.85390962	4.262426311	52	5.08E-15	0.688050564	-0.539413504	7.07E-14
1400	RBM45	ENSG00000155636.15	2.661074447	0.530219754	497	2.053601923	0.361642047	52	5.08E-15	1.295808315	0.37385232	7.07E-14
1402	ATL2	ENSG00000119787.14	10.76742495	2.97218992	497	14.33788462	3.59467769	52	5.09E-15	0.750977235	-0.41315892	7.09E-14
1403	SYNGR2	ENSG00000108639.8	154.6384221	56.90583967	497	89.51317308	38.01873341	52	5.12E-15	1.72754933	0.788726907	7.12E-14
1404	FRRS1	ENSG00000156869.14	1.288073843	0.472295585	497	1.919448077	0.956914784	52	5.27E-15	0.671064697	-0.575476232	7.31E-14
1405	LRRC56	ENSG00000161328.11	4.803563783	2.442958191	497	2.059142308	0.750875473	52	5.32E-15	2.332798352	1.222061606	7.39E-14
1406	MITF	ENSG00000187098.17	2.17186499	1.152057738	497	3.561036538	1.440921233	52	5.35E-15	0.609896856	-0.713362816	7.42E-14
1407	ARPC2	ENSG00000163466.16	26.00994648	5.536223496	497	32.62233654	6.445718587	52	5.36E-15	0.79730483	-0.326796686	7.43E-14
1408	ZNF660	ENSG00000144792.9	0.458420523	0.30873438	497	0.813382692	0.231045296	52	5.45E-15	0.563597588	-0.827262657	7.54E-14
1409	MSLN	ENSG00000102854.16	1.407109457	3.720354742	497	9.222138462	18.31782411	52	5.57E-15	0.15257952	-2.712366766	7.71E-14
1410	PYGL	ENSG00000100504.17	5.142565392	4.104138236	497	11.52438269	12.29178143	52	5.63E-15	0.44623348	-1.164129335	7.78E-14
1411	BCHE	ENSG00000114200.10	1.550399195	2.185182672	497	5.320615385	7.961623623	52	5.79E-15	0.291394713	-1.778953393	8.00E-14
1412	DYSF	ENSG00000135636.14	2.247932596	1.478793318	497	4.288903846	3.324126897	52	5.79E-15	0.524127534	-0.932010195	8.00E-14
1413	SYTL4	ENSG00000102362.15	1.740130584	1.06887795	497	3.003628846	1.154270388	52	5.89E-15	0.579342746	-0.787510979	8.13E-14
1414	RHOT1	ENSG00000126858.18	6.091173038	1.251303817	497	7.603153846	1.607956709	52	5.95E-15	0.801137681	-0.319877894	8.20E-14
1415	ZNF781	ENSG00000196381.11	0.309192757	0.1898986	497	0.543167308	0.276043442	52	6.20E-15	0.569240365	-0.812890127	8.54E-14
1416	BDNF	ENSG00000176697.20	0.221382897	0.243755313	497	0.516869231	0.322553676	52	6.38E-15	0.428315102	-1.223255549	8.79E-14
1417	GSDME	ENSG00000105928.16	0.861985312	0.494722268	497	1.484638462	0.803984977	52	6.51E-15	0.580602843	-0.784376459	8.96E-14
1418	ABHD4	ENSG00000100439.10	11.65088793	4.006152348	497	17.43521538	10.21771068	52	6.61E-15	0.66823883	-0.581564278	9.09E-14
1419	SAMD14	ENSG00000167100.15	0.359917505	0.243415153	497	0.669253846	0.413719438	52	6.66E-15	0.537789222	-0.894887253	9.15E-14
1420	OPTN	ENSG00000123240.17	10.30880563	5.129606428	497	16.56196154	7.064344595	52	6.69E-15	0.622438689	-0.683996358	9.18E-14
1421	GRAMD1A	ENSG00000089351.14	20.97737304	7.052331943	497	12.98345	4.14900034	52	6.69E-15	1.615700992	0.692160232	9.18E-14
1422	KCTD17	ENSG00000100379.17	2.844147485	1.947315257	497	5.164415385	2.29713102	52	6.80E-15	0.550720125	-0.860608765	9.32E-14
1423	VIT	ENSG00000205221.12	0.597056137	0.828741007	497	1.720994231	1.782895266	52	6.81E-15	0.346925124	-1.527303772	9.33E-14
1424	ACTC1	ENSG00000159251.8	8.03478672	29.33420918	497	50.61256923	75.89284702	52	6.84E-15	0.158750817	-2.655164078	9.36E-14
1425	TMOD1	ENSG00000136842.14	2.074514286	1.721228655	497	4.237509615	2.806036449	52	7.41E-15	0.489559783	-1.030443048	1.01E-13
1427	INSC	ENSG00000188487.12	0.095526761	0.130484982	497	0.258205769	0.205033005	52	7.48E-15	0.369963695	-1.434544391	1.02E-13
1426	TSC22D3	ENSG00000157514.16	63.03854588	34.51574292	497	107.4534654	62.26825773	52	7.48E-15	0.586659031	-0.769405849	1.02E-13
1428	FAM169A	ENSG00000198780.12	0.726532193	0.553736486	497	1.384444231	0.649212668	52	7.67E-15	0.524782564	-0.930208308	1.05E-13
1429	SLC22A17	ENSG00000092096.18	15.32131388	9.101598902	497	25.97645385	9.361885926	52	7.71E-15	0.589815453	-0.761664474	1.05E-13
1430	PATE2	ENSG00000196844.9	0.164552515	0.263679321	497	6.999971154	19.01395362	52	7.89E-15	0.023507599	-5.410728996	1.08E-13
1432	NEGR1	ENSG00000172260.15	0.699771429	0.605313459	497	1.613507692	1.723759631	52	7.93E-15	0.43369575	-1.205244789	1.08E-13
1433	FCER1A	ENSG00000179639.10	2.559141046	2.1081617	497	5.224882692	3.553155312	52	7.96E-15	0.489798757	-1.029738982	1.08E-13
1431	AMOTL2	ENSG00000114019.15	7.952457746	4.493606094	497	13.73391731	8.133363376	52	7.92E-15	0.579037835	-0.788270476	1.08E-13
1434	PATE3	ENSG00000236027.3	0.028563984	0.312448293	497	1.631196154	4.359449452	52	8.22E-15	0.017511066	-5.835589278	1.12E-13
1435	CNNM3	ENSG00000168763.16	11.49599718	2.685022852	497	8.451132692	1.755579877	52	8.27E-15	1.360290697	0.443914991	1.12E-13
1437	GPX6	ENSG00000198704.9	0.002820926	0.009942699	497	0.064444231	0.168970915	52	8.36E-15	0.043773128	-4.513810708	1.13E-13
1436	VPS35L	ENSG00000103544.15	5.569219316	1.336668732	497	7.070475	0.651585179	52	8.30E-15	0.787672584	-0.344332033	1.13E-13
1438	LRTOMT	ENSG00000184154.15	4.657164386	1.568366846	497	2.877246154	1.048200427	52	8.37E-15	1.618618685	0.694763155	1.13E-13
1439	HOXB7	ENSG00000260027.5	1.409234809	1.6635024	497	8.100821154	17.93145997	52	8.49E-15	0.17396197	-2.523156143	1.15E-13
1440	RRAS	ENSG00000126458.4	60.79628451	47.35907247	497	116.8201692	54.38809089	52	8.52E-15	0.520426266	-0.942234318	1.15E-13
1441	RASL10B	ENSG00000270885.2	0.686492958	0.632845335	497	7.448830769	18.75369015	52	8.59E-15	0.09216117	-3.439697158	1.16E-13
1442	S100A6	ENSG00000197956.10	182.1552211	177.5863032	497	392.9983	210.304191	52	8.61E-15	0.463501295	-1.109354725	1.16E-13
1443	CPQ	ENSG00000104324.16	13.89292696	6.341084595	497	21.22099231	5.769398657	52	8.65E-15	0.654678479	-0.61114154	1.17E-13
1444	SLC34A2	ENSG00000157765.13	1.432355332	2.96459599	497	12.61305192	29.80892965	52	8.77E-15	0.11356136	-3.138456063	1.18E-13
1445	EFCAB14	ENSG00000159658.14	9.389536217	2.42680483	497	12.32647885	3.301286185	52	9.07E-15	0.761737097	-0.392634937	1.22E-13
1447	KRT9	ENSG00000171403.10	0.031494366	0.065139668	497	0.109042308	0.079782139	52	9.52E-15	0.288827033	-1.791722316	1.28E-13
1446	TMEM241	ENSG00000134490.14	2.465252314	1.02987535	497	1.301105769	0.659757234	52	9.48E-15	1.894736287	0.921997065	1.28E-13
1448	PTGES	ENSG00000148344.11	9.046928571	6.840820205	497	72.99696346	177.4039035	52	9.62E-15	0.123935684	-3.012336462	1.30E-13
1449	DBNDD1	ENSG00000003249.15	9.393339638	5.166194447	497	3.617228846	2.321193891	52	9.70E-15	2.596833111	1.3767533	1.31E-13
1450	SLC9A6	ENSG00000198689.13	1.083062173	0.365325911	497	1.511203846	0.395065184	52	9.81E-15	0.716688338	-0.480582216	1.32E-13
1453	SLC5A8	ENSG00000256870.3	0.489569014	0.829485184	497	1.602419231	1.760924953	52	9.94E-15	0.305518684	-1.710667484	1.33E-13
1451	ADGRG6	ENSG00000112414.15	1.335299598	1.658882259	497	3.292713462	1.905281305	52	9.87E-15	0.405531673	-1.302113498	1.33E-13
1452	TNK2	ENSG00000061938.20	9.149026157	3.826083559	497	4.854192308	2.053537753	52	9.94E-15	1.884767965	0.914386923	1.33E-13
1454	CPEB1	ENSG00000214575.9	0.143945674	0.144589632	497	0.320578846	0.209747732	52	9.96E-15	0.449018005	-1.155154799	1.34E-13
1455	TMEM14C	ENSG00000111843.14	87.39731449	27.17282147	497	124.3241135	60.04706545	52	1.01E-14	0.702979591	-0.50844529	1.36E-13
1457	CD81	ENSG00000110651.12	104.8466177	42.49808536	497	170.0024404	126.3037149	52	1.03E-14	0.616735957	-0.697275134	1.38E-13
1458	CHURC1	ENSG00000258289.8	8.025398592	2.776708283	497	11.35428462	3.608321908	52	1.03E-14	0.706816754	-0.500591858	1.38E-13
1456	ATP13A1	ENSG00000105726.17	13.70282193	3.644841072	497	9.539657692	2.936391836	52	1.03E-14	1.43640604	0.522463625	1.38E-13
1460	JDP2	ENSG00000140044.13	2.457628974	1.481448	497	4.283890385	2.265591711	52	1.05E-14	0.57369091	-0.801654436	1.40E-13
1459	GZF1	ENSG00000125812.16	3.70755493	0.719874425	497	4.626715385	1.288465754	52	1.04E-14	0.801336287	-0.319520287	1.40E-13
1461	RSAD1	ENSG00000136444.10	12.62332676	3.556743225	497	8.672873077	1.14109796	52	1.06E-14	1.455495388	0.541510268	1.41E-13
1462	PTGER3	ENSG00000050628.20	0.460659155	0.435464744	497	1.004044231	0.707210245	52	1.06E-14	0.458803647	-1.124051236	1.42E-13
1463	ANXA8	ENSG00000265190.7	0.383796579	0.588964703	497	1.187811538	1.322571435	52	1.07E-14	0.323112352	-1.629892192	1.43E-13
1464	WDFY2	ENSG00000139668.9	0.754709054	0.364807351	497	1.189425	0.457495434	52	1.09E-14	0.634515883	-0.656271817	1.45E-13
1465	SERINC1	ENSG00000111897.7	83.8198499	24.78801268	497	112.0123481	18.95409668	52	1.10E-14	0.748309015	-0.418293939	1.46E-13
1466	MCFD2	ENSG00000180398.13	25.40403179	7.627610267	497	36.41470962	19.8810819	52	1.12E-14	0.697631041	-0.519463861	1.49E-13
1467	FOXF1	ENSG00000103241.7	6.472542656	5.584987869	497	13.71587885	10.65883737	52	1.12E-14	0.471901416	-1.083442594	1.50E-13
1468	ASTN1	ENSG00000152092.16	0.112865996	0.218939091	497	0.451959615	0.667191786	52	1.16E-14	0.249725843	-2.001582968	1.54E-13
1469	HSD17B13	ENSG00000170509.12	1.896853924	5.503872186	497	11.57243269	21.12400568	52	1.17E-14	0.163911424	-2.609011687	1.56E-13
1470	TRUB2	ENSG00000167112.10	9.700561167	3.003165343	497	6.354232692	1.344779441	52	1.17E-14	1.526629829	0.610350286	1.56E-13
1471	PMP2	ENSG00000147588.7	0.272420724	0.376215313	497	0.806142308	0.943223545	52	1.23E-14	0.337931308	-1.565198078	1.63E-13
1472	PKP3	ENSG00000184363.10	25.5045336	10.84430851	497	13.41419038	5.250358485	52	1.26E-14	1.901309946	0.926993735	1.66E-13
1473	SYDE1	ENSG00000105137.13	3.748237022	2.344532429	497	6.635823077	3.631748071	52	1.28E-14	0.564848848	-0.824063237	1.69E-13
1474	C20orf202	ENSG00000215595.2	0.065938431	0.051095274	497	0.259473077	0.520316567	52	1.33E-14	0.254124364	-1.976393395	1.76E-13
1475	FAM9B	ENSG00000177138.17	0.02348833	0.030949075	497	0.060823077	0.043092912	52	1.36E-14	0.386174642	-1.372674661	1.80E-13
1476	PRPS2	ENSG00000101911.13	21.63363541	6.941265323	497	51.61190769	81.50626272	52	1.38E-14	0.419159771	-1.254427835	1.83E-13
1477	HUNK	ENSG00000142149.9	0.450065392	0.45769241	497	1.078723077	1.059418679	52	1.39E-14	0.41722051	-1.261118014	1.84E-13
1479	NOP56	ENSG00000101361.17	21.89605111	5.977592158	497	15.26592885	2.490573392	52	1.41E-14	1.434308474	0.520355335	1.86E-13
1478	SS18L1	ENSG00000184402.15	5.809061972	1.624426118	497	3.996953846	0.868150605	52	1.41E-14	1.453372292	0.539404307	1.86E-13
1480	ADCY3	ENSG00000138031.14	2.675704829	1.40416133	497	4.389725	2.097138777	52	1.42E-14	0.609538144	-0.714211589	1.87E-13
1481	CCIN	ENSG00000185972.6	0.094597586	0.078987002	497	0.201107692	0.173610494	52	1.43E-14	0.470382731	-1.088092999	1.88E-13
1483	ABCC9	ENSG00000069431.11	1.151974849	0.925366982	497	2.276365385	1.34953216	52	1.43E-14	0.50605885	-0.982622928	1.88E-13
1482	GINM1	ENSG00000055211.14	22.73078249	4.661941571	497	28.13831923	4.867889871	52	1.43E-14	0.807823037	-0.307888806	1.88E-13
1484	PAX8	ENSG00000125618.17	0.337782093	0.611767262	497	3.215998077	7.875396673	52	1.46E-14	0.105031808	-3.251101793	1.91E-13
1485	SLC26A3	ENSG00000091138.13	1.854988531	9.194576866	497	48.83019423	129.1708592	52	1.50E-14	0.037988555	-4.718291354	1.97E-13
1486	TMEM171	ENSG00000157111.13	0.076739437	0.077892785	497	0.618778846	1.507375991	52	1.52E-14	0.12401755	-3.011383801	2.00E-13
1487	SCRG1	ENSG00000164106.8	0.576399598	0.600163277	497	1.310038462	0.911117629	52	1.56E-14	0.439986775	-1.184467935	2.05E-13
1488	PRMT2	ENSG00000160310.18	12.30909799	2.474354251	497	15.34249808	3.812808748	52	1.57E-14	0.802287732	-0.317808358	2.05E-13
1489	SLC25A33	ENSG00000171612.7	7.782467606	3.237739365	497	4.177136538	1.781279758	52	1.64E-14	1.863110658	0.897713365	2.15E-13
1490	NPFFR2	ENSG00000056291.17	0.035014889	0.133304851	497	0.874848077	2.333211686	52	1.68E-14	0.040023966	-4.642992058	2.20E-13
1491	ANXA8L1	ENSG00000264230.9	0.224224547	0.312214157	497	0.668336538	0.798933906	52	1.69E-14	0.335496467	-1.575630521	2.21E-13
1492	AGPAT3	ENSG00000160216.21	11.14356982	2.649532582	497	8.158219231	1.972348429	52	1.72E-14	1.365931646	0.44988529	2.24E-13
1493	CANT1	ENSG00000171302.17	111.03504	37.25307319	497	69.06615769	27.7177114	52	1.73E-14	1.607662041	0.684964158	2.26E-13
1494	LPAR5	ENSG00000184574.10	0.658674849	0.486347896	497	1.274276923	0.871748655	52	1.75E-14	0.516900869	-0.952040467	2.29E-13
1495	GOLM1	ENSG00000135052.16	385.8332592	244.8038711	497	115.2148923	105.4041325	52	1.77E-14	3.348814128	1.743650303	2.31E-13
1496	RRP12	ENSG00000052749.14	6.247061771	2.292467287	497	3.706819231	1.13095107	52	1.83E-14	1.685289026	0.752996034	2.38E-13
1498	DMKN	ENSG00000161249.21	1.831643461	1.857601094	497	3.946009615	1.658172786	52	1.89E-14	0.464176127	-1.107255769	2.47E-13
1497	PDCD2L	ENSG00000126249.8	3.273512475	1.358055789	497	1.772778846	0.61052922	52	1.89E-14	1.84654306	0.884826906	2.47E-13
1499	IDH3A	ENSG00000166411.14	2.793941851	0.886694996	497	3.849180769	1.177872141	52	1.91E-14	0.725853634	-0.462249432	2.48E-13
1500	THRA	ENSG00000126351.13	8.191941247	2.548289048	497	11.25361346	3.589151855	52	1.91E-14	0.727938744	-0.458111042	2.49E-13
1501	DES	ENSG00000175084.12	525.2111897	721.4614467	497	1443.034092	1327.541946	52	1.93E-14	0.363963119	-1.458135828	2.51E-13
1503	PATE4	ENSG00000237353.7	0.066435614	0.548968845	497	37.86878462	106.9069973	52	1.94E-14	0.001754364	-9.154836172	2.52E-13
1502	CHRM2	ENSG00000181072.11	0.050549095	0.194364248	497	0.322838462	0.481715917	52	1.94E-14	0.156577052	-2.675055309	2.52E-13
1504	SLC25A24	ENSG00000085491.17	3.296432193	1.336676648	497	4.824528846	1.270182063	52	1.97E-14	0.683265102	-0.549482652	2.56E-13
1505	PLCL2	ENSG00000154822.18	0.881162777	0.606742955	497	1.620046154	0.924515961	52	2.02E-14	0.543912144	-0.878554457	2.61E-13
1506	INPPL1	ENSG00000165458.14	24.3999668	5.279553397	497	18.53713077	2.989932731	52	2.02E-14	1.31627527	0.396461229	2.61E-13
1507	ERVV-1	ENSG00000269526.1	0.050910865	0.09026448	497	0.167253846	0.174906956	52	2.04E-14	0.304392792	-1.715993899	2.64E-13
1508	PRSS35	ENSG00000146250.7	0.226639235	0.365381645	497	0.696788462	0.705041411	52	2.10E-14	0.325262613	-1.620323092	2.71E-13
1509	AP3S1	ENSG00000177879.17	14.85364185	3.866008568	497	22.86773654	19.29633189	52	2.10E-14	0.649545784	-0.622496876	2.71E-13
1510	PATE1	ENSG00000171053.10	0.283409256	2.882971894	497	102.6631769	289.8498698	52	2.11E-14	0.002760574	-8.50081601	2.72E-13
1512	HOXD3	ENSG00000128652.11	0.280350704	0.309332035	497	1.291867308	2.701045891	52	2.12E-14	0.217011997	-2.204153294	2.73E-13
1511	MORF4L1	ENSG00000185787.15	31.42592113	5.976714459	497	38.553775	8.139558767	52	2.12E-14	0.815119171	-0.294917097	2.73E-13
1513	ANKRD53	ENSG00000144031.12	0.388928773	0.296178993	497	0.734790385	0.349145354	52	2.15E-14	0.529305746	-0.917826779	2.77E-13
1514	CROT	ENSG00000005469.12	10.85029235	4.589255053	497	16.58435	7.925963461	52	2.18E-14	0.654248876	-0.612088554	2.81E-13
1515	SFPQ	ENSG00000116560.11	44.78429296	10.37334445	497	33.11113269	8.143554774	52	2.19E-14	1.352544879	0.435676465	2.83E-13
1516	EPCAM	ENSG00000119888.11	138.6334376	66.03921598	497	65.04261346	43.22586875	52	2.25E-14	2.131424773	1.091818137	2.90E-13
1517	NCMAP	ENSG00000184454.7	0.857022736	0.855045024	497	1.987682692	1.815382563	52	2.27E-14	0.431166775	-1.213682084	2.92E-13
1518	CHEK1	ENSG00000149554.13	1.168593763	0.795626333	497	5.839888462	13.01969161	52	2.28E-14	0.200105493	-2.321167324	2.93E-13
1519	ALG6	ENSG00000088035.18	3.794271831	1.250520601	497	2.415515385	0.590411516	52	2.28E-14	1.57079183	0.651491999	2.93E-13
1520	KCNH2	ENSG00000055118.16	3.600147686	2.683684532	497	6.845678846	3.991099568	52	2.30E-14	0.525900757	-0.927137521	2.94E-13
1522	C10orf99	ENSG00000188373.5	0.115304427	0.30344963	497	1.452253846	3.677148175	52	2.38E-14	0.079396882	-3.654773837	3.05E-13
1521	PPAN	ENSG00000130810.20	1.693904024	0.67079364	497	0.959034615	0.22452709	52	2.38E-14	1.766259525	0.820697341	3.05E-13
1523	WFDC1	ENSG00000103175.11	4.727004628	4.934974307	497	10.75989038	7.782485325	52	2.40E-14	0.439317173	-1.186665199	3.07E-13
1524	TRPM3	ENSG00000083067.23	0.037677867	0.078456595	497	0.17745	0.314109305	52	2.41E-14	0.212329486	-2.235623364	3.09E-13
1525	DUSP4	ENSG00000120875.9	4.303549899	6.678170485	497	14.7846	21.43901684	52	2.44E-14	0.291083283	-1.780496107	3.12E-13
1526	DCAF12L1	ENSG00000198889.5	0.040597586	0.065919671	497	0.336503846	0.815324152	52	2.45E-14	0.120645235	-3.051157159	3.13E-13
1527	TMTC4	ENSG00000125247.16	10.15932052	4.67126853	497	4.978307692	2.82427012	52	2.46E-14	2.04071768	1.029076609	3.14E-13
1528	ARL14EP	ENSG00000152219.5	6.693062374	1.11108138	497	8.052873077	1.766184583	52	2.47E-14	0.831139683	-0.266837135	3.15E-13
1529	A4GALT	ENSG00000128274.17	9.04050503	4.764091402	497	15.83378269	12.49100091	52	2.59E-14	0.570963061	-0.808530683	3.30E-13
1531	GDF10	ENSG00000266524.3	0.295851911	0.594731726	497	1.146090385	1.56930292	52	2.60E-14	0.258140122	-1.953773702	3.31E-13
1530	SMAD6	ENSG00000137834.15	1.246049497	0.760513522	497	2.165096154	1.139689393	52	2.60E-14	0.575516932	-0.797069721	3.31E-13
1532	ZNF423	ENSG00000102935.12	1.229755936	0.93740466	497	2.37495	1.484315822	52	2.61E-14	0.517802874	-0.949525122	3.32E-13
1533	FRMPD3	ENSG00000147234.10	1.09802837	0.714590645	497	0.317803846	0.20906187	52	2.66E-14	3.455050603	1.788706841	3.38E-13
1534	HTR1B	ENSG00000135312.7	0.054406237	0.075182893	497	0.143407692	0.100442513	52	2.70E-14	0.379381584	-1.398278446	3.43E-13
1535	SSH3	ENSG00000172830.13	19.73736318	6.958050021	497	28.11855769	10.30872203	52	2.76E-14	0.701933698	-0.510593329	3.51E-13
1536	SOCS5	ENSG00000171150.9	3.736011871	1.012495131	497	4.920338462	1.251485528	52	2.78E-14	0.759299772	-0.39725852	3.53E-13
1537	UPK1A	ENSG00000105668.7	3.081836419	5.205865528	497	10.24792115	12.53536839	52	2.79E-14	0.30072796	-1.733469087	3.55E-13
1538	ST8SIA1	ENSG00000111728.10	0.5933666	0.492976686	497	1.172911538	0.631885729	52	2.80E-14	0.50589203	-0.983098584	3.55E-13
1539	BNC1	ENSG00000169594.13	0.100400201	0.120925102	497	0.256669231	0.241233651	52	2.82E-14	0.391165707	-1.354148198	3.57E-13
1540	ZNF350	ENSG00000256683.7	18.28639095	7.325115281	497	10.13594038	5.068023724	52	2.82E-14	1.804113901	0.851290425	3.57E-13
1541	HDHD5	ENSG00000069998.12	12.1707159	3.646641216	497	8.150005769	2.014910141	52	2.88E-14	1.493338317	0.578541046	3.65E-13
1542	ADTRP	ENSG00000111863.13	0.425547887	0.701269527	497	3.688705769	9.04026242	52	2.92E-14	0.115365094	-3.115721321	3.69E-13
1543	P2RX2	ENSG00000187848.15	0.852713883	1.007389718	497	2.938059615	5.059788118	52	2.93E-14	0.290230286	-1.78473002	3.70E-13
1544	FAAP100	ENSG00000185504.17	11.51890624	4.068571619	497	7.061113462	1.774561021	52	2.95E-14	1.63131584	0.70603613	3.73E-13
1545	MYADM	ENSG00000179820.16	25.86802676	14.83394887	497	43.86712308	23.03551541	52	3.05E-14	0.589690523	-0.761970086	3.85E-13
1546	RIPK4	ENSG00000183421.12	6.852381288	3.031570879	497	10.49486923	4.482885371	52	3.11E-14	0.652926791	-0.615006855	3.92E-13
1547	SMR3B	ENSG00000171201.12	0.100834004	0.973241876	497	2.050511538	4.676910875	52	3.12E-14	0.049175048	-4.345929729	3.93E-13
1548	KLHDC1	ENSG00000197776.8	1.339858149	0.563254135	497	1.975669231	0.507474715	52	3.14E-14	0.678179388	-0.560261158	3.95E-13
1549	STAT5A	ENSG00000126561.17	4.342713682	1.776675429	497	6.371119231	1.823654647	52	3.17E-14	0.681624927	-0.552949999	3.99E-13
1550	DSG3	ENSG00000134757.5	0.214126761	0.428833228	497	0.825334615	1.133566807	52	3.21E-14	0.25944236	-1.946514043	4.04E-13
1551	MYO19	ENSG00000278259.4	1.87807163	0.639638547	497	1.168205769	0.441121765	52	3.23E-14	1.607654815	0.684957674	4.06E-13
1552	NDNF	ENSG00000173376.14	3.141559155	3.578746445	497	7.833886538	7.549579539	52	3.25E-14	0.401021784	-1.318247487	4.09E-13
1553	SUPT20HL1	ENSG00000223731.3	0.017751107	0.023025051	497	0.045915385	0.037453933	52	3.34E-14	0.386604769	-1.371068661	4.20E-13
1554	PHLDA1	ENSG00000139289.13	3.022234406	2.472751173	497	6.518609615	6.424936076	52	3.35E-14	0.463631754	-1.108948715	4.21E-13
1555	FAM217B	ENSG00000196227.11	3.391589738	1.260466233	497	4.844230769	1.429458334	52	3.44E-14	0.70012968	-0.514305928	4.31E-13
1556	CD99L2	ENSG00000102181.21	9.872011469	3.133131008	497	13.65198269	4.7793536	52	3.45E-14	0.723119249	-0.467694514	4.32E-13
1557	CAMSAP3	ENSG00000076826.10	17.0486002	6.142065932	497	10.25155192	4.093798382	52	3.47E-14	1.663026274	0.733810962	4.35E-13
1558	TMEM184A	ENSG00000164855.16	9.079760563	4.80834987	497	3.836457692	1.898135793	52	3.49E-14	2.366704208	1.242879409	4.37E-13
1559	MRGPRD	ENSG00000172938.3	0.037267203	0.048535587	497	0.09835	0.089260723	52	3.50E-14	0.378924283	-1.400018498	4.38E-13
1560	CEP112	ENSG00000154240.17	1.152382294	0.541558906	497	1.792286538	0.737230199	52	3.54E-14	0.642967667	-0.637181905	4.42E-13
1561	FADS1	ENSG00000149485.19	3.619916901	2.8734971	497	6.905153846	3.064187789	52	3.65E-14	0.52423407	-0.931716977	4.56E-13
1562	CPLX1	ENSG00000168993.15	3.673975252	2.204857827	497	1.279640385	0.681951683	52	3.70E-14	2.871099799	1.521603479	4.62E-13
1563	SH3BP5	ENSG00000131370.16	1.01427666	0.580784023	497	1.892403846	1.758324624	52	3.75E-14	0.535972627	-0.899768773	4.68E-13
1564	KLHL29	ENSG00000119771.15	1.44542173	0.756453064	497	2.304538462	0.760119136	52	3.78E-14	0.627206599	-0.672987356	4.72E-13
1565	NAP1L3	ENSG00000186310.10	1.486370624	0.98982267	497	2.726982692	1.80260988	52	3.82E-14	0.545060527	-0.87551165	4.75E-13
1566	RTL8B	ENSG00000212747.5	10.55619336	4.532427049	497	15.66088269	4.154473823	52	3.84E-14	0.674048428	-0.569075847	4.78E-13
1567	NCCRP1	ENSG00000188505.5	0.679808249	1.137245642	497	2.315765385	3.096887324	52	3.91E-14	0.293556616	-1.768289323	4.86E-13
1568	SLC22A2	ENSG00000112499.13	0.03090503	0.033881005	497	0.078578846	0.087619695	52	3.94E-14	0.393299618	-1.34629931	4.91E-13
1569	NKIRAS1	ENSG00000197885.11	2.339718712	0.540811039	497	3.048311538	1.151999429	52	4.02E-14	0.767545798	-0.381675259	4.99E-13
1570	SH2D1B	ENSG00000198574.6	0.054237827	0.051503602	497	0.231132692	0.481341367	52	4.07E-14	0.234660992	-2.091350054	5.05E-13
1571	IQSEC3	ENSG00000120645.12	0.255821932	0.309786618	497	0.665815385	0.682081573	52	4.21E-14	0.384223521	-1.379982256	5.22E-13
1572	IL1RL2	ENSG00000115598.10	0.589230181	0.578582112	497	1.418413462	1.567520156	52	4.25E-14	0.415414967	-1.267374899	5.27E-13
1573	KRT15	ENSG00000171346.16	22.4235006	32.24757387	497	62.41891731	56.79996822	52	4.29E-14	0.359242063	-1.476971812	5.32E-13
1574	RPP40	ENSG00000124787.14	2.70861328	1.064379044	497	1.549653846	0.476324745	52	4.29E-14	1.747882785	0.805608439	5.32E-13
1575	TRPV3	ENSG00000167723.15	0.023579276	0.028384647	497	0.058557692	0.048706967	52	4.33E-14	0.402667433	-1.3123393	5.36E-13
1576	ARSK	ENSG00000164291.17	2.547111268	0.906803748	497	3.593336538	1.074547065	52	4.36E-14	0.708842949	-0.496462075	5.39E-13
1577	MPPE1	ENSG00000154889.17	1.760590946	0.509378545	497	2.348730769	0.607619025	52	4.38E-14	0.74959249	-0.415821596	5.42E-13
1578	MXI1	ENSG00000119950.21	11.22439779	3.651754675	497	15.55990577	5.23605573	52	4.42E-14	0.721366694	-0.47119528	5.47E-13
1579	ABCC3	ENSG00000108846.16	1.556824748	1.43616501	497	3.780290385	4.586443467	52	4.47E-14	0.411826762	-1.27989051	5.52E-13
1580	PRELP	ENSG00000188783.6	25.46532414	18.03770626	497	47.10895962	27.47605559	52	4.58E-14	0.540562227	-0.887467391	5.65E-13
1581	RTN4	ENSG00000115310.18	44.89068169	12.86200756	497	59.28104231	11.29730271	52	4.61E-14	0.757251896	-0.40115481	5.68E-13
1582	ANAPC5	ENSG00000089053.13	13.74399296	3.800163868	497	9.613721154	1.659319275	52	4.62E-14	1.429622592	0.515634338	5.69E-13
1583	CMTM5	ENSG00000166091.21	0.187952314	0.287263864	497	0.522155769	0.365006524	52	4.65E-14	0.359954491	-1.474113577	5.73E-13
1584	IVNS1ABP	ENSG00000116679.16	12.3801501	3.757856687	497	18.33628654	12.56651551	52	4.68E-14	0.675172155	-0.566672688	5.76E-13
1585	FCGR3B	ENSG00000162747.12	0.166842656	0.29322841	497	0.563151923	0.689381418	52	4.71E-14	0.296265802	-1.755035989	5.80E-13
1586	DSG4	ENSG00000175065.12	0.026539235	0.074016847	497	0.153625	0.284707219	52	4.75E-14	0.172753363	-2.533214299	5.84E-13
1587	DGKD	ENSG00000077044.11	8.278647686	3.072233931	497	4.893476923	2.129942443	52	4.87E-14	1.691772091	0.758535227	5.98E-13
1588	SLC38A1	ENSG00000111371.16	12.38607666	5.337452007	497	19.207425	10.62458379	52	5.02E-14	0.64485878	-0.632944841	6.17E-13
1589	P4HTM	ENSG00000178467.18	11.91133058	3.742221724	497	7.831534615	2.042448773	52	5.27E-14	1.520944638	0.60496764	6.47E-13
1590	ABCD2	ENSG00000173208.4	0.110912475	0.112621281	497	0.25835	0.24299909	52	5.29E-14	0.429310915	-1.219905242	6.48E-13
1591	PMP22	ENSG00000109099.16	3.062579879	2.23757347	497	5.730055769	3.345681049	52	5.38E-14	0.534476452	-0.903801708	6.59E-13
1592	LDLRAD2	ENSG00000187942.12	0.255421529	0.183797372	497	0.476053846	0.284953759	52	5.42E-14	0.536539157	-0.898244631	6.64E-13
1593	SHC4	ENSG00000185634.12	0.099769014	0.075093735	497	0.207853846	0.207776522	52	5.57E-14	0.479995997	-1.058905721	6.82E-13
1594	PEX2	ENSG00000164751.15	12.87712958	3.304765711	497	18.93916923	14.18317765	52	5.67E-14	0.679920509	-0.556562007	6.94E-13
1595	LYPD6B	ENSG00000150556.17	2.298683702	2.246330274	497	5.285657692	5.099235012	52	5.77E-14	0.434890762	-1.201275032	7.06E-13
1596	OPRPN	ENSG00000171199.11	0.003591549	0.015738535	497	0.185876923	0.523987346	52	6.05E-14	0.01932219	-5.69359757	7.39E-13
1597	NLE1	ENSG00000073536.18	5.753759557	2.138609818	497	3.444780769	0.860409459	52	6.13E-14	1.670283232	0.740092763	7.48E-13
1598	MAZ	ENSG00000103495.14	9.235297183	4.219589171	497	4.664865385	2.00299844	52	6.14E-14	1.979756418	0.985322937	7.49E-13
1600	CCDC136	ENSG00000128596.17	2.105081087	1.532334954	497	4.008323077	2.787213602	52	6.17E-14	0.525177498	-0.929122992	7.52E-13
1599	TOR2A	ENSG00000160404.18	5.994523944	2.14507317	497	3.666598077	1.103742708	52	6.17E-14	1.634900749	0.709203056	7.52E-13
1601	METAP1D	ENSG00000172878.14	3.091081489	1.024322708	497	1.986667308	0.384893398	52	6.23E-14	1.555912999	0.637761392	7.59E-13
1602	GRSF1	ENSG00000132463.14	17.66913581	3.659078988	497	13.69600577	2.008501712	52	6.62E-14	1.290094069	0.367476266	8.06E-13
1603	PTPN21	ENSG00000070778.13	3.419106237	1.286261608	497	4.945973077	1.926006748	52	6.89E-14	0.691290912	-0.532635135	8.38E-13
1604	PAFAH1B1	ENSG00000007168.14	7.264189738	1.644544111	497	9.125711538	1.785855291	52	7.02E-14	0.796013517	-0.329135166	8.53E-13
1605	ROR1	ENSG00000185483.12	1.409582696	0.921656171	497	2.498834615	1.351060517	52	7.05E-14	0.564096034	-0.825987301	8.57E-13
1606	SIM2	ENSG00000159263.16	7.298924547	5.477819719	497	1.412163462	1.936091573	52	7.12E-14	5.16861167	2.369776813	8.64E-13
1607	B3GLCT	ENSG00000187676.8	2.173110262	0.630523538	497	2.885409615	0.675747009	52	7.23E-14	0.753137527	-0.409014762	8.78E-13
1608	DAZAP1	ENSG00000071626.17	11.79613461	3.21793771	497	8.301963462	1.860463377	52	7.25E-14	1.42088491	0.506789703	8.79E-13
1609	ANTXR2	ENSG00000163297.17	22.23539759	12.33996436	497	36.62485	16.79202574	52	7.27E-14	0.607112318	-0.71996465	8.81E-13
1610	PLPPR2	ENSG00000105520.10	28.93010302	10.35648628	497	17.70505	5.671538195	52	7.28E-14	1.634002899	0.708410543	8.82E-13
1611	OPA1	ENSG00000198836.11	7.355373843	1.855905867	497	9.477898077	2.210910301	52	7.31E-14	0.776055385	-0.365768478	8.85E-13
1612	DOCK1	ENSG00000150760.13	8.966117706	3.137014607	497	12.39859615	2.198690758	52	7.33E-14	0.72315588	-0.467621434	8.87E-13
1613	UFSP2	ENSG00000109775.11	7.919587123	1.686704079	497	9.854834615	2.064361084	52	7.45E-14	0.803624559	-0.315406441	9.00E-13
1614	PKD2	ENSG00000118762.8	6.492494769	2.879801861	497	9.879111538	4.133761317	52	7.51E-14	0.657194196	-0.605608356	9.08E-13
1615	VWA5B2	ENSG00000145198.14	0.292795976	0.31670318	497	1.503569231	3.370255978	52	7.54E-14	0.19473395	-2.360423669	9.11E-13
1616	TNIK	ENSG00000154310.17	0.788936217	0.607890825	497	1.550857692	1.160206538	52	7.55E-14	0.508709614	-0.975085735	9.12E-13
1617	CDO1	ENSG00000129596.5	6.893738833	8.220932984	497	32.97032115	71.23259339	52	7.78E-14	0.209089223	-2.257809391	9.39E-13
1618	FBXO3	ENSG00000110429.14	3.781771026	0.712750215	497	4.591446154	0.812678519	52	7.83E-14	0.82365575	-0.279886611	9.44E-13
1619	ERO1A	ENSG00000197930.13	4.022685312	1.455987603	497	5.786603846	2.436222383	52	7.98E-14	0.695172059	-0.524557998	9.61E-13
1620	PAX2	ENSG00000075891.22	0.089658753	0.140942101	497	1.514746154	4.112380049	52	8.01E-14	0.059190612	-4.078487816	9.64E-13
1621	ARFIP2	ENSG00000132254.13	35.48932596	11.0713178	497	23.37601731	8.009279164	52	8.02E-14	1.51819386	0.602356022	9.65E-13
1622	CYLD	ENSG00000083799.18	3.885117505	1.249994993	497	5.30215	1.410418953	52	8.19E-14	0.732743794	-0.448619251	9.85E-13
1623	REPIN1	ENSG00000214022.11	35.32750865	11.49992544	497	22.95647885	5.086084393	52	8.20E-14	1.538890563	0.621890639	9.85E-13
1624	ATP13A4	ENSG00000127249.15	0.037753722	0.187145219	497	0.887319231	2.398908223	52	8.43E-14	0.042548072	-4.55476243	1.01E-12
1625	LGALS7B	ENSG00000178934.5	0.188229779	0.393037552	497	0.706265385	0.887617091	52	8.45E-14	0.266514235	-1.907715503	1.01E-12
1626	MREG	ENSG00000118242.16	1.036103018	0.629778112	497	1.963276923	1.862614947	52	8.66E-14	0.527741658	-0.922096226	1.04E-12
1627	WDR44	ENSG00000131725.14	4.462838632	1.568480422	497	6.256175	1.910738051	52	8.69E-14	0.713349392	-0.487319226	1.04E-12
1629	SLITRK3	ENSG00000121871.4	0.232910463	0.369814241	497	1.144623077	2.39144497	52	8.87E-14	0.203482236	-2.297025242	1.06E-12
1628	HBB	ENSG00000244734.4	5.97875493	8.781644152	497	20.11214038	30.83910175	52	8.82E-14	0.297270943	-1.750149642	1.06E-12
1630	CIART	ENSG00000159208.16	1.840717505	1.390687594	497	3.716465385	3.355630635	52	8.90E-14	0.495287138	-1.013662938	1.07E-12
1631	FAM181B	ENSG00000182103.5	0.274980684	0.209645635	497	0.535121154	0.390269657	52	9.02E-14	0.513866219	-0.960535281	1.08E-12
1632	YRDC	ENSG00000196449.4	11.83441368	3.269330173	497	8.272909615	2.264772183	52	9.02E-14	1.430501992	0.516521507	1.08E-12
1633	TEAD3	ENSG00000007866.22	21.61795292	6.598390461	497	29.31499038	9.226890844	52	9.10E-14	0.737436807	-0.439408669	1.09E-12
1636	NACAD	ENSG00000136274.9	0.998882294	0.840112503	497	1.953642308	0.986707674	52	9.31E-14	0.511292313	-0.967779759	1.11E-12
1634	DNM3	ENSG00000197959.14	0.257479276	0.162481673	497	0.447842308	0.233430168	52	9.27E-14	0.574932898	-0.79853451	1.11E-12
1635	BLZF1	ENSG00000117475.14	6.080629175	1.507174106	497	7.868744231	2.315406937	52	9.28E-14	0.772757253	-0.371912805	1.11E-12
1637	TYK2	ENSG00000105397.14	12.22515473	2.939456306	497	9.035753846	1.892302136	52	9.38E-14	1.352975627	0.43613585	1.12E-12
1638	RAB31	ENSG00000168461.13	6.573905231	4.626821495	497	11.94579231	6.326066935	52	9.58E-14	0.550311362	-0.861679979	1.14E-12
1640	RAB23	ENSG00000112210.12	5.513414688	3.34579007	497	9.471290385	5.08056892	52	9.60E-14	0.582118641	-0.780614878	1.14E-12
1639	PAK1	ENSG00000149269.10	7.214321127	3.182621563	497	10.73776346	2.904327178	52	9.59E-14	0.671864411	-0.573757983	1.14E-12
1641	KIRREL1	ENSG00000183853.18	3.203426761	2.139782728	497	5.700267308	3.017450719	52	9.67E-14	0.56197834	-0.831413568	1.15E-12
1643	ARL10	ENSG00000175414.7	0.567812072	0.376113009	497	0.981032692	0.310988336	52	9.81E-14	0.578790164	-0.78888769	1.16E-12
1642	CNOT10	ENSG00000182973.19	6.435665594	1.094320203	497	5.248648077	0.713285164	52	9.80E-14	1.226156812	0.294143496	1.16E-12
1644	STX2	ENSG00000111450.14	2.43846841	1.128032612	497	3.857376923	2.219637126	52	9.91E-14	0.632157152	-0.661644843	1.18E-12
1645	RABGAP1	ENSG00000011454.18	13.24185855	3.709443987	497	17.29717885	2.845371524	52	9.95E-14	0.76555019	-0.38543113	1.18E-12
1646	CSPG4	ENSG00000173546.7	3.283944064	2.753562529	497	6.730780769	5.336511114	52	1.02E-13	0.487899425	-1.035344312	1.21E-12
1647	PITPNM2	ENSG00000090975.13	1.104824748	0.509293774	497	1.694809615	0.691819826	52	1.02E-13	0.651887232	-0.617305676	1.21E-12
1648	SKIDA1	ENSG00000180592.17	0.132535412	0.098082016	497	0.241390385	0.093700918	52	1.03E-13	0.54905009	-0.864990322	1.22E-12
1649	NSUN2	ENSG00000037474.15	12.66389819	2.848768183	497	9.616907692	1.169024538	52	1.04E-13	1.316836825	0.397076586	1.22E-12
1651	MRGPRF	ENSG00000172935.9	7.371952918	5.979157256	497	14.56991154	9.956222315	52	1.06E-13	0.505971014	-0.982873357	1.25E-12
1650	PTEN	ENSG00000171862.11	8.49771992	3.224869881	497	12.170975	3.922966532	52	1.05E-13	0.698195495	-0.518297047	1.25E-12
1652	MOB3C	ENSG00000142961.15	3.436428571	1.257761604	497	4.849009615	1.363758025	52	1.06E-13	0.708686689	-0.496780143	1.25E-12
1653	TMEM243	ENSG00000135185.12	3.142407243	1.191053748	497	4.557232692	1.865082398	52	1.07E-13	0.689542855	-0.536287877	1.26E-12
1655	TBX2	ENSG00000121068.14	3.188078672	2.279066975	497	8.255275	13.0022158	52	1.09E-13	0.386186853	-1.372629044	1.28E-12
1654	PRSS12	ENSG00000164099.3	0.197194769	0.207334302	497	0.452446154	0.379539767	52	1.09E-13	0.435841408	-1.198124826	1.28E-12
1657	SYT9	ENSG00000170743.17	0.507699396	0.690861645	497	1.665280769	2.61909564	52	1.11E-13	0.304873152	-1.713718987	1.30E-12
1656	VPS26B	ENSG00000151502.11	20.20181952	5.362543247	497	14.39865962	3.482774289	52	1.10E-13	1.403034731	0.488550722	1.30E-12
1658	SRSF6	ENSG00000124193.16	41.78769396	11.99806805	497	28.78713654	8.060891923	52	1.11E-13	1.451609955	0.537653856	1.31E-12
1660	SLC13A2	ENSG00000007216.15	0.086118712	0.436199725	497	6.615526923	19.01996498	52	1.12E-13	0.013017665	-6.263385497	1.32E-12
1659	STK24	ENSG00000102572.15	4.251900402	1.363361918	497	5.738215385	1.035147643	52	1.12E-13	0.740979576	-0.432494318	1.32E-12
1661	UBE2QL1	ENSG00000215218.4	1.251303622	0.984116992	497	2.377844231	1.253922549	52	1.14E-13	0.52623448	-0.926222315	1.34E-12
1662	GPR89A	ENSG00000117262.19	1.060650704	0.404075234	497	0.629434615	0.16624081	52	1.17E-13	1.685084802	0.752821197	1.37E-12
1663	ATP1B2	ENSG00000129244.9	1.464127364	1.148997482	497	2.844603846	1.914560075	52	1.18E-13	0.514703433	-0.95818669	1.39E-12
1664	WNT3A	ENSG00000154342.6	0.600560362	0.646765994	497	1.355746154	0.93728418	52	1.21E-13	0.442974048	-1.174705915	1.41E-12
1665	ITPRID1	ENSG00000180347.13	0.014325956	0.027559211	497	0.046219231	0.037951949	52	1.21E-13	0.309956602	-1.689861862	1.42E-12
1666	EXT1	ENSG00000182197.12	4.505361771	1.480593432	497	6.164228846	1.608993089	52	1.22E-13	0.730888142	-0.452277468	1.43E-12
1667	VILL	ENSG00000136059.14	2.75447002	1.96469471	497	5.033569231	2.750527061	52	1.24E-13	0.547220053	-0.869806996	1.45E-12
1668	TRPM4	ENSG00000130529.16	98.85922817	64.39440471	497	30.41938654	22.10762442	52	1.26E-13	3.2498758	1.700384584	1.48E-12
1669	FTO	ENSG00000140718.21	2.291136217	0.826157617	497	3.193573077	0.676693899	52	1.29E-13	0.717420946	-0.479108228	1.51E-12
1670	TSHZ2	ENSG00000182463.16	1.025974245	0.757796661	497	2.003367308	1.644174344	52	1.30E-13	0.512124882	-0.96543244	1.52E-12
1672	ADSL	ENSG00000239900.13	0.549928571	0.186531405	497	0.350463462	0.094370035	52	1.33E-13	1.569146664	0.649980204	1.55E-12
1671	PCSK6	ENSG00000140479.18	0.949049296	0.599162915	497	0.312255769	0.220320556	52	1.33E-13	3.039333102	1.603754799	1.55E-12
1673	CAND2	ENSG00000144712.12	0.981144668	1.015970856	497	2.119930769	1.125486466	52	1.34E-13	0.462819203	-1.11147937	1.56E-12
1674	TXNIP	ENSG00000265972.6	174.0058207	78.69651822	497	268.4019096	131.5999529	52	1.35E-13	0.648303214	-0.62525937	1.57E-12
1675	CCK	ENSG00000187094.12	4.164750905	8.742399373	497	15.40173077	18.81148495	52	1.35E-13	0.27040798	-1.886790367	1.58E-12
1676	CCT2	ENSG00000166226.13	37.89140986	9.447741559	497	27.72697692	5.860282384	52	1.36E-13	1.366590017	0.450580493	1.59E-12
1677	H2AW	ENSG00000181218.5	49.59936137	32.43626259	497	14.97563462	15.7052328	52	1.38E-13	3.312003975	1.727704404	1.60E-12
1678	PAICS	ENSG00000128050.9	23.37783541	8.436064424	497	14.28787885	5.496797345	52	1.40E-13	1.636200563	0.710349603	1.62E-12
1680	TMEM253	ENSG00000232070.9	0.024051509	0.027390134	497	0.064767308	0.084177548	52	1.40E-13	0.371352615	-1.429138357	1.63E-12
1681	RABIF	ENSG00000183155.5	6.019380282	1.394433694	497	4.491821154	1.218183731	52	1.41E-13	1.340075679	0.422314477	1.63E-12
1679	SECISBP2	ENSG00000187742.15	7.784460765	1.841721734	497	5.786409615	1.382809353	52	1.40E-13	1.345300676	0.427928653	1.63E-12
1682	PCP4	ENSG00000183036.11	55.26000664	70.60459579	497	143.491125	139.0833587	52	1.43E-13	0.385110972	-1.376653868	1.66E-12
1683	LIPG	ENSG00000101670.12	0.312741449	0.551408299	497	2.167225	5.1669557	52	1.44E-13	0.144305021	-2.792806597	1.67E-12
1684	ZFP92	ENSG00000189420.8	0.165142052	0.120061787	497	0.362844231	0.445811044	52	1.45E-13	0.455132088	-1.135642791	1.68E-12
1685	JADE2	ENSG00000043143.20	4.364641851	1.789945338	497	6.357490385	1.896433156	52	1.48E-13	0.686535344	-0.5425941	1.71E-12
1686	PRKAR1A	ENSG00000108946.15	32.22192274	8.278777114	497	41.26709038	7.102460021	52	1.51E-13	0.78081402	-0.356949137	1.75E-12
1687	PRKAB2	ENSG00000131791.8	5.164892354	1.920197571	497	7.688746154	4.442436432	52	1.54E-13	0.671747025	-0.574010068	1.79E-12
1688	GAR1	ENSG00000109534.17	10.8552163	3.212798617	497	7.438186538	1.458305725	52	1.55E-13	1.459390167	0.545365638	1.79E-12
1689	ADRA1D	ENSG00000171873.8	0.894015091	1.420626252	497	2.605548077	2.451392785	52	1.57E-13	0.343119783	-1.543215786	1.81E-12
1690	CEP162	ENSG00000135315.12	1.435480282	0.564537741	497	2.053503846	0.507360175	52	1.63E-13	0.69903949	-0.516554137	1.88E-12
1691	CEND1	ENSG00000184524.6	1.136754326	1.744301689	497	3.263561538	3.174977707	52	1.68E-13	0.348317111	-1.521526748	1.93E-12
1692	AP4E1	ENSG00000081014.11	1.421573038	0.421913541	497	1.897184615	0.507233823	52	1.68E-13	0.749306645	-0.416371849	1.94E-12
1694	GALNT5	ENSG00000136542.9	0.415963179	0.367971098	497	0.855978846	0.619406355	52	1.72E-13	0.485950302	-1.041119318	1.98E-12
1693	CERS4	ENSG00000090661.12	51.47612374	24.33844972	497	25.64748077	10.91203924	52	1.72E-13	2.007063548	1.005086296	1.98E-12
1695	ID2	ENSG00000115738.10	31.6663328	21.95865932	497	56.48866154	27.07986959	52	1.74E-13	0.560578565	-0.835011514	2.00E-12
1697	CHAD	ENSG00000136457.10	0.252230785	0.245090929	497	0.539817308	0.378293433	52	1.75E-13	0.467252126	-1.097726867	2.01E-12
1696	PPP2CB	ENSG00000104695.13	19.93416056	5.905562821	497	26.21004038	2.869052586	52	1.75E-13	0.760554363	-0.394876722	2.01E-12
1698	HOXD11	ENSG00000128713.14	0.501732193	0.532430409	497	1.101982692	0.644595259	52	1.76E-13	0.455299522	-1.13511215	2.02E-12
1699	CYP4F8	ENSG00000186526.13	3.811084708	10.89630521	497	71.52689808	196.7911752	52	1.87E-13	0.05328184	-4.230212285	2.14E-12
1700	UBE2R2	ENSG00000107341.5	27.87290402	5.071622297	497	22.37007885	4.230938887	52	1.96E-13	1.245990424	0.317292981	2.25E-12
1701	CREB3L4	ENSG00000143578.16	115.0747243	43.5493795	497	67.46451731	40.32181815	52	1.99E-13	1.705707369	0.770370159	2.28E-12
1702	ITPRID2	ENSG00000138434.17	9.618207243	3.527889491	497	14.06787308	7.341977779	52	2.09E-13	0.683700172	-0.548564307	2.39E-12
1705	CES5A	ENSG00000159398.16	0.012306036	0.053406839	497	0.524482692	1.505515144	52	2.18E-13	0.023463188	-5.413457141	2.49E-12
1704	CPPED1	ENSG00000103381.12	4.290441247	1.610070249	497	6.0905	1.885746307	52	2.18E-13	0.704448116	-0.505434642	2.49E-12
1703	EEF2K	ENSG00000103319.12	10.80785312	3.752004417	497	14.95237308	3.955581881	52	2.18E-13	0.722818583	-0.468294498	2.49E-12
1706	STX19	ENSG00000178750.3	12.37655473	7.382129481	497	4.427755769	5.630883253	52	2.18E-13	2.795220733	1.482962214	2.50E-12
1707	HVCN1	ENSG00000122986.14	0.777057143	0.472057093	497	1.295665385	0.472593321	52	2.21E-13	0.599735975	-0.73760058	2.53E-12
1708	PDIA5	ENSG00000065485.20	32.41922656	12.95939938	497	18.45774808	10.02339086	52	2.22E-13	1.75640205	0.812623123	2.53E-12
1709	NADK	ENSG00000008130.15	14.15526217	2.893511884	497	11.06774615	1.846431881	52	2.23E-13	1.2789652	0.35497701	2.54E-12
1710	SAMD8	ENSG00000156671.15	4.311015091	1.305735192	497	5.772851923	1.557831769	52	2.29E-13	0.746773891	-0.421256607	2.61E-12
1711	TMEM114	ENSG00000232258.6	0.022738833	0.062378627	497	11.61971538	34.33125796	52	2.31E-13	0.001956918	-8.99720098	2.63E-12
1712	LMBRD1	ENSG00000168216.13	5.733282696	1.452051327	497	7.378692308	1.892377535	52	2.32E-13	0.777005255	-0.364003739	2.65E-12
1713	LIX1L	ENSG00000271601.4	9.427890543	2.800407775	497	12.58051923	3.491748928	52	2.34E-13	0.749403929	-0.416184553	2.66E-12
1714	ZNF561	ENSG00000171469.11	7.614984507	1.735083379	497	9.561511538	2.111645555	52	2.36E-13	0.796420574	-0.328397604	2.68E-12
1715	LRP1B	ENSG00000168702.18	0.074531992	0.135974816	497	0.234153846	0.216341793	52	2.37E-13	0.318303514	-1.651525011	2.69E-12
1716	ISL1	ENSG00000016082.15	2.52071328	1.637697871	497	4.380940385	2.174715327	52	2.38E-13	0.575381781	-0.797408555	2.71E-12
1717	NRXN3	ENSG00000021645.20	0.638697384	0.922735592	497	1.718240385	1.44589815	52	2.40E-13	0.371715966	-1.427727439	2.72E-12
1718	USP25	ENSG00000155313.15	5.375471026	1.814863575	497	7.424380769	2.317939917	52	2.41E-13	0.724029544	-0.465879527	2.74E-12
1719	ANKRD33B	ENSG00000164236.12	0.399765392	0.379360017	497	0.843513462	0.59471465	52	2.43E-13	0.473928883	-1.077257508	2.76E-12
1720	ITPRIP	ENSG00000148841.17	3.721649899	2.056015514	497	6.014073077	2.397878206	52	2.44E-13	0.618823525	-0.692400052	2.76E-12
1721	ZNF282	ENSG00000170265.12	15.82284225	3.430911803	497	12.14521346	2.528180035	52	2.50E-13	1.302804788	0.381620927	2.83E-12
1722	ADGRB3	ENSG00000135298.14	0.117102616	0.174134522	497	0.310580769	0.198295897	52	2.51E-13	0.377044	-1.407195203	2.85E-12
1723	EPB41L2	ENSG00000079819.19	3.007680483	1.895102423	497	5.1712	2.624066587	52	2.60E-13	0.581621381	-0.78184779	2.94E-12
1724	TEPP	ENSG00000159648.11	0.165466197	0.236259018	497	0.430176923	0.28894843	52	2.61E-13	0.384646847	-1.378393612	2.95E-12
1725	CFH	ENSG00000000971.16	3.188492555	2.495236536	497	6.046259615	3.523442175	52	2.62E-13	0.527349594	-0.923168415	2.96E-12
1726	DOT1L	ENSG00000104885.18	2.547784909	0.876608124	497	1.616555769	0.542360176	52	2.63E-13	1.57605754	0.656320207	2.98E-12
1727	SYTL3	ENSG00000164674.16	3.373844668	1.300514906	497	4.796609615	1.297900853	52	2.71E-13	0.703381125	-0.507621474	3.06E-12
1728	ETS2	ENSG00000157557.13	20.84150926	15.89725974	497	39.64198077	26.562419	52	2.81E-13	0.525743387	-0.927569297	3.17E-12
1729	DVL1	ENSG00000107404.20	29.57554004	11.47051893	497	17.55911923	4.229640697	52	2.83E-13	1.684340749	0.752184031	3.19E-12
1730	TMEM86A	ENSG00000151117.9	3.025280684	1.282607689	497	1.680151923	0.509569489	52	2.83E-13	1.800599483	0.848477311	3.19E-12
1731	C11orf95	ENSG00000188070.9	3.101463984	1.033427121	497	4.271726923	1.375941568	52	2.85E-13	0.726044534	-0.461870052	3.21E-12
1732	TPPP2	ENSG00000179636.15	0.021477264	0.037523462	497	0.067219231	0.070932902	52	2.86E-13	0.319510702	-1.64606384	3.22E-12
1733	CNPY2	ENSG00000257727.6	1.561716901	0.677467118	497	0.850803846	0.284513469	52	2.89E-13	1.835578093	0.876234494	3.25E-12
1734	EPGN	ENSG00000182585.10	0.074185312	0.152782781	497	0.316334615	0.543455016	52	2.90E-13	0.234515315	-2.092245954	3.27E-12
1735	LIMS2	ENSG00000072163.20	7.807053924	8.047575821	497	17.20686346	12.73905131	52	2.91E-13	0.453717433	-1.140134002	3.27E-12
1736	OXSM	ENSG00000151093.8	6.340915091	1.765254861	497	4.455475	1.290331816	52	2.94E-13	1.423173756	0.509111812	3.31E-12
1737	RPL17	ENSG00000265681.7	1.540849296	0.79517161	497	0.707476923	0.319256511	52	2.96E-13	2.177949903	1.12297077	3.32E-12
1738	CBX6	ENSG00000183741.12	12.54461368	4.921379332	497	18.56167692	9.43609758	52	3.00E-13	0.675834071	-0.565259012	3.37E-12
1739	SPTY2D1OS	ENSG00000247595.4	0.864999598	0.451682364	497	0.393207692	0.146235783	52	3.03E-13	2.199854211	1.137407916	3.40E-12
1740	CISH	ENSG00000114737.16	2.152094165	1.320631112	497	3.904969231	3.249095199	52	3.07E-13	0.551116805	-0.859569975	3.44E-12
1741	ZNF316	ENSG00000205903.7	7.441449095	2.27010868	497	5.04005	1.369637222	52	3.12E-13	1.476463348	0.562145543	3.50E-12
1742	TTYH3	ENSG00000136295.15	18.42146901	7.653684208	497	10.196	6.373374775	52	3.20E-13	1.806734897	0.853384834	3.59E-12
1743	FAM102B	ENSG00000162636.16	2.191563984	0.977996999	497	3.303236538	1.353290698	52	3.24E-13	0.663459597	-0.591919483	3.62E-12
1744	MAST4	ENSG00000069020.18	2.528670624	1.41201601	497	4.130090385	1.931709801	52	3.30E-13	0.612255517	-0.707794226	3.69E-12
1745	MANEAL	ENSG00000185090.14	4.010116499	2.163080183	497	1.759109615	0.56386983	52	3.33E-13	2.279628548	1.188798765	3.72E-12
1746	PIP	ENSG00000159763.4	10.88415614	63.86548493	497	1741.301531	5157.003082	52	3.39E-13	0.006250587	-7.321792603	3.78E-12
1747	SSH1	ENSG00000084112.15	2.952540241	0.988997796	497	4.040246154	1.083881901	52	3.39E-13	0.730782266	-0.452486471	3.78E-12
1748	ZNF383	ENSG00000188283.11	1.285722133	0.263440134	497	1.578176923	0.312637216	52	3.42E-13	0.81468821	-0.295680065	3.82E-12
1749	PITX1	ENSG00000069011.16	2.986052716	2.924651462	497	6.550711538	5.597817218	52	3.44E-13	0.455836393	-1.133411984	3.83E-12
1750	CYTH2	ENSG00000105443.15	10.39203159	3.556338942	497	6.666544231	1.642880233	52	3.48E-13	1.558833367	0.640466718	3.88E-12
1751	RTN4RL2	ENSG00000186907.8	1.281039638	0.762008101	497	0.485498077	0.293722086	52	3.49E-13	2.638609088	1.39977763	3.89E-12
1752	EVPLL	ENSG00000214860.5	0.01601831	0.026862421	497	0.045765385	0.03139445	52	3.52E-13	0.350009292	-1.514534872	3.91E-12
1753	ZDHHC2	ENSG00000104219.13	7.705858551	3.212686733	497	11.25284808	3.664884151	52	3.53E-13	0.684791841	-0.546262582	3.92E-12
1755	LEPR	ENSG00000116678.20	1.470732998	0.95070527	497	2.531309615	1.176029542	52	3.54E-13	0.581016636	-0.783348623	3.93E-12
1754	MOV10	ENSG00000155363.18	13.11903078	3.664749777	497	9.234544231	2.464489201	52	3.53E-13	1.420647349	0.506548475	3.93E-12
1756	MAPKBP1	ENSG00000137802.14	1.58248008	0.56497458	497	2.212788462	0.699939305	52	3.56E-13	0.715151994	-0.483678199	3.96E-12
1757	COQ6	ENSG00000119723.17	1.578329376	0.523555693	497	1.030386538	0.236585205	52	3.56E-13	1.53178377	0.615212658	3.96E-12
1758	ZNF879	ENSG00000234284.7	0.921322938	0.301600335	497	1.248788462	0.294522444	52	3.61E-13	0.737773423	-0.438750275	4.00E-12
1759	SLC25A45	ENSG00000162241.12	2.412382093	1.27630661	497	1.084561538	0.392438429	52	3.62E-13	2.224292497	1.153346517	4.01E-12
1760	EIF2S3	ENSG00000130741.11	71.90396338	18.86135332	497	51.97962885	11.96956378	52	3.71E-13	1.383310443	0.468124963	4.11E-12
1761	EPHA2	ENSG00000142627.13	3.889791952	5.861086873	497	14.97279615	27.72106835	52	3.74E-13	0.259790617	-1.94457877	4.14E-12
1762	WDR81	ENSG00000167716.19	4.901670624	1.570071122	497	6.722030769	2.461708092	52	3.85E-13	0.72919491	-0.455623604	4.26E-12
1763	PHETA1	ENSG00000198324.13	8.224284105	2.869998866	497	5.214861538	1.513916849	52	3.92E-13	1.577085804	0.657261155	4.34E-12
1764	CXCR1	ENSG00000163464.8	0.090208853	0.16888439	497	0.308944231	0.394362072	52	3.95E-13	0.291990735	-1.776005502	4.37E-12
1765	ST3GAL1	ENSG00000008513.16	2.865584909	2.122137773	497	5.546790385	4.614796788	52	3.97E-13	0.516620372	-0.95282356	4.38E-12
1766	SYNGR1	ENSG00000100321.15	5.674694769	2.716997963	497	8.667498077	3.103976456	52	4.00E-13	0.654709666	-0.611072816	4.42E-12
1767	METTL3	ENSG00000165819.12	8.012936217	2.386666893	497	5.514934615	1.194824597	52	4.01E-13	1.45295217	0.538987211	4.43E-12
1768	POLR2H	ENSG00000163882.9	19.58480644	8.661224371	497	10.57725577	3.107758836	52	4.04E-13	1.851596186	0.888769496	4.45E-12
1769	ATP6V1G1	ENSG00000136888.8	102.1083505	36.0308475	497	63.98536538	24.6853215	52	4.05E-13	1.595807883	0.674286978	4.46E-12
1770	P2RX6	ENSG00000099957.16	0.142013682	0.245556692	497	0.420757692	0.346243111	52	4.09E-13	0.33751892	-1.566959719	4.50E-12
1771	FAM8A1	ENSG00000137414.6	13.38038773	3.185142282	497	17.06552115	4.978368896	52	4.15E-13	0.784059719	-0.350964551	4.56E-12
1773	EEF2	ENSG00000167658.16	1309.19176	437.3953314	497	850.4246019	243.1118751	52	4.19E-13	1.539456592	0.622421188	4.61E-12
1772	POLR1G	ENSG00000117877.11	1.273226559	0.469517649	497	0.778161538	0.301870776	52	4.19E-13	1.636198265	0.710347576	4.61E-12
1774	TAF1D	ENSG00000166012.17	6.473961569	2.459514554	497	3.889123077	1.45445539	52	4.20E-13	1.664632731	0.73520391	4.62E-12
1775	RPTOR	ENSG00000141564.15	4.325717706	1.021971155	497	5.508446154	1.602547358	52	4.23E-13	0.785288189	-0.348705896	4.64E-12
1776	TRIP10	ENSG00000125733.18	10.55223984	4.675885445	497	15.64450577	4.87922596	52	4.28E-13	0.674501323	-0.568106822	4.70E-12
1777	BMPR1A	ENSG00000107779.14	5.58285332	1.859743894	497	7.572601923	1.579485363	52	4.32E-13	0.737243734	-0.439786439	4.74E-12
1778	FAM229B	ENSG00000203778.8	3.835685513	1.906051149	497	5.967030769	2.466365685	52	4.36E-13	0.642813094	-0.637528778	4.78E-12
1780	UGP2	ENSG00000169764.16	12.5231994	2.896877599	497	15.86765769	4.506819086	52	4.41E-13	0.789227978	-0.341485995	4.83E-12
1779	NCL	ENSG00000115053.17	76.26378974	15.46374743	497	59.94202885	10.41354571	52	4.40E-13	1.272292433	0.347430308	4.83E-12
1781	SCN4B	ENSG00000177098.9	1.130528773	0.757364026	497	1.984105769	1.032933125	52	4.43E-13	0.569792594	-0.811491225	4.86E-12
1782	PRICKLE1	ENSG00000139174.12	0.409315493	0.266550137	497	0.717386538	0.417525486	52	4.47E-13	0.570564781	-0.809537398	4.89E-12
1783	NAA60	ENSG00000122390.19	15.01826298	4.783923952	497	9.958330769	3.399112676	52	4.51E-13	1.508110478	0.592742118	4.93E-12
1784	CNOT7	ENSG00000198791.12	6.704610262	1.948502909	497	8.751617308	1.20597055	52	4.67E-13	0.766099571	-0.384396182	5.10E-12
1785	MMGT1	ENSG00000169446.5	9.364426157	2.384736538	497	11.97126154	2.618529551	52	4.67E-13	0.782242216	-0.354312697	5.11E-12
1786	TARBP1	ENSG00000059588.10	7.154102817	3.523075975	497	3.497592308	1.372855063	52	4.76E-13	2.045436457	1.03240872	5.20E-12
1787	ZDHHC18	ENSG00000204160.12	8.583200604	2.245635415	497	6.21245	1.584860468	52	4.87E-13	1.381612826	0.466353381	5.32E-12
1788	EDC3	ENSG00000179151.13	8.72495493	1.954482277	497	6.674973077	1.189475561	52	4.90E-13	1.307114625	0.386385661	5.35E-12
1789	ARHGDIA	ENSG00000141522.12	73.60386579	21.15965875	497	51.63854423	8.689570714	52	4.92E-13	1.425366785	0.511333211	5.37E-12
1790	SGPP2	ENSG00000163082.10	2.383950101	2.055057838	497	6.772063462	11.56478277	52	5.15E-13	0.352027135	-1.506241456	5.61E-12
1791	RRAGA	ENSG00000155876.6	60.01086278	11.81251348	497	73.17977885	15.32147774	52	5.18E-13	0.820047064	-0.286221384	5.64E-12
1792	ST14	ENSG00000149418.11	86.48876459	29.54795706	497	55.14800577	23.25950758	52	5.21E-13	1.568302668	0.649204013	5.67E-12
1793	P4HB	ENSG00000185624.15	277.2427091	99.7550829	497	172.8631731	59.41457844	52	5.32E-13	1.60382749	0.681518972	5.79E-12
1794	ISCU	ENSG00000136003.16	21.07966258	5.935244329	497	27.52014423	6.243303136	52	5.37E-13	0.765972097	-0.384636257	5.83E-12
1796	STXBP5L	ENSG00000145087.13	0.429532394	0.577110848	497	1.059373077	0.644553302	52	5.59E-13	0.405459043	-1.302371905	6.07E-12
1795	PNCK	ENSG00000130822.16	2.174392354	2.407563925	497	4.966230769	3.911849824	52	5.58E-13	0.437835545	-1.191539013	6.07E-12
1797	EZH2	ENSG00000106462.11	1.916860563	1.165721331	497	0.706194231	0.555601307	52	5.60E-13	2.71435319	1.440608456	6.07E-12
1798	CUL1	ENSG00000055130.17	17.42193903	2.958230017	497	20.58733846	2.697410977	52	5.63E-13	0.84624533	-0.240852128	6.10E-12
1799	SLC12A7	ENSG00000113504.21	15.96328491	4.78915101	497	10.95169038	2.967365235	52	5.70E-13	1.457609223	0.543603993	6.18E-12
1800	UBE2O	ENSG00000175931.13	9.261618511	1.862272632	497	7.308590385	1.222351198	52	5.75E-13	1.26722364	0.341671154	6.23E-12
1801	TMEM100	ENSG00000166292.12	1.706408451	3.173198809	497	6.141305769	9.078972828	52	5.79E-13	0.277857595	-1.847582419	6.27E-12
1802	ANKZF1	ENSG00000163516.14	8.803383501	3.546907491	497	5.115505769	1.832579606	52	5.85E-13	1.72092143	0.783181232	6.33E-12
1803	GTPBP3	ENSG00000130299.17	4.862395775	1.503465002	497	3.295548077	0.849234824	52	5.95E-13	1.475443738	0.561148909	6.44E-12
1804	NRDC	ENSG00000078618.22	23.86997505	5.322364921	497	18.36706923	2.184071757	52	6.03E-13	1.29960718	0.378075619	6.51E-12
1806	CACNA1F	ENSG00000102001.13	0.025108853	0.027691211	497	0.091126923	0.17982109	52	6.06E-13	0.275537155	-1.859681222	6.55E-12
1805	CEP83	ENSG00000173588.15	1.793445272	0.64252677	497	1.123196154	0.37752161	52	6.06E-13	1.596733808	0.675123821	6.55E-12
1807	ZMYND19	ENSG00000165724.6	12.8786173	5.320458153	497	7.379980769	2.153244604	52	6.08E-13	1.745074643	0.803288747	6.56E-12
1808	MAP3K3	ENSG00000198909.8	7.301935211	1.948933764	497	9.425751923	2.18367539	52	6.15E-13	0.774679333	-0.368328843	6.63E-12
1810	ZC3H13	ENSG00000123200.17	8.041187324	3.344729963	497	11.56288462	2.462034515	52	6.22E-13	0.695430906	-0.524020911	6.70E-12
1809	SUGP2	ENSG00000064607.17	14.35786861	4.2289299	497	9.937732692	2.654614197	52	6.21E-13	1.444783137	0.530852959	6.70E-12
1811	HAAO	ENSG00000162882.15	2.934277867	2.924779641	497	6.076876923	2.878625546	52	6.36E-13	0.482859519	-1.050324576	6.84E-12
1812	SDC1	ENSG00000115884.11	34.71697525	27.41013965	497	69.28145192	60.95359786	52	6.40E-13	0.501100573	-0.996827907	6.89E-12
1813	SLC38A5	ENSG00000017483.15	0.853734004	0.8077198	497	1.816140385	1.487593152	52	6.42E-13	0.470081504	-1.089017178	6.91E-12
1814	AMFR	ENSG00000159461.15	21.2779171	4.804617122	497	26.55514808	5.790127946	52	6.51E-13	0.801272772	-0.319634641	7.00E-12
1815	KCNJ16	ENSG00000153822.14	0.09313662	1.011582785	497	3.803940385	10.76583592	52	6.53E-13	0.024484248	-5.352002303	7.01E-12
1816	B4GALNT1	ENSG00000135454.14	0.349729175	0.282497829	497	0.662771154	0.363450758	52	6.60E-13	0.527677122	-0.92227266	7.09E-12
1817	BPHL	ENSG00000137274.13	2.755153521	1.087666123	497	1.629686538	0.514569491	52	6.67E-13	1.69060335	0.757538214	7.16E-12
1818	NOG	ENSG00000183691.6	0.276532394	0.276849833	497	0.604948077	0.503523379	52	6.81E-13	0.457117569	-1.129362826	7.30E-12
1819	LYNX1	ENSG00000180155.20	4.067356539	2.263946721	497	6.678853846	3.658859194	52	6.87E-13	0.6089902	-0.715509083	7.36E-12
1820	SERPINB5	ENSG00000206075.14	2.186517706	5.441313106	497	9.172961538	12.79688482	52	7.00E-13	0.238365516	-2.068752557	7.50E-12
1822	C12orf73	ENSG00000204954.10	2.514423742	1.051404326	497	1.433026923	0.379796102	52	7.10E-13	1.754624217	0.811162086	7.60E-12
1821	LRATD2	ENSG00000168672.4	13.02966559	5.443231249	497	7.415707692	2.332820108	52	7.10E-13	1.757036029	0.813143775	7.60E-12
1823	IRF2	ENSG00000168310.11	13.97502495	3.553196744	497	17.68403846	2.307740345	52	7.11E-13	0.790262076	-0.339596919	7.61E-12
1824	AGL	ENSG00000162688.17	6.384736419	2.358685092	497	8.879438462	1.966395749	52	7.24E-13	0.719047319	-0.47584138	7.74E-12
1825	MSI1	ENSG00000135097.7	6.886629376	3.487761118	497	3.284978846	1.625474094	52	7.27E-13	2.096399916	1.067913956	7.76E-12
1826	PORCN	ENSG00000102312.23	3.634884708	0.983245847	497	5.683009615	5.405223986	52	7.29E-13	0.639605588	-0.644745552	7.78E-12
1827	KIF9	ENSG00000088727.13	2.103618109	0.985308919	497	1.092157692	0.324675592	52	7.39E-13	1.926112066	0.945691645	7.89E-12
1828	PUS3	ENSG00000110060.9	8.816823541	2.259013632	497	6.410378846	2.08646222	52	7.42E-13	1.375398202	0.459849365	7.92E-12
1829	SYPL1	ENSG00000008282.9	58.41454467	15.04237767	497	74.48559423	14.39444584	52	7.45E-13	0.784239493	-0.350633799	7.94E-12
1830	CACFD1	ENSG00000160325.15	22.92787525	10.09624327	497	12.50982885	4.750776331	52	7.63E-13	1.832788884	0.874040614	8.13E-12
1831	ZNF3	ENSG00000166526.18	8.742630181	2.414545456	497	6.230657692	1.4965706	52	7.66E-13	1.403163296	0.488682915	8.15E-12
1832	NPRL3	ENSG00000103148.17	9.592889135	2.937288718	497	6.558767308	1.470984581	52	7.80E-13	1.4626055	0.548540692	8.30E-12
1833	EIF1B	ENSG00000114784.4	19.3299668	4.970567401	497	24.62405	4.646973839	52	7.87E-13	0.785003555	-0.349228907	8.37E-12
1834	DHRS11	ENSG00000278535.5	3.129882897	0.967104218	497	2.123776923	0.617543089	52	8.13E-13	1.4737343	0.559476444	8.64E-12
1835	HNRNPF	ENSG00000169813.16	99.66761167	24.95295369	497	73.54437308	18.270047	52	8.17E-13	1.35520377	0.438509793	8.68E-12
1836	TANGO6	ENSG00000103047.8	2.044139034	0.587975454	497	2.694573077	0.76961896	52	8.19E-13	0.758613322	-0.398563388	8.69E-12
1837	CHN1	ENSG00000128656.15	1.542783099	1.138544797	497	2.886901923	2.064037353	52	8.31E-13	0.534407867	-0.903986849	8.82E-12
1838	ANKRD42	ENSG00000137494.14	2.128167606	0.496075236	497	2.684363462	0.707055132	52	8.38E-13	0.792801584	-0.33496825	8.89E-12
1839	ATP2A3	ENSG00000074370.18	8.817942656	6.500157796	497	19.6346	25.9820342	52	8.43E-13	0.449102231	-1.154884206	8.94E-12
1840	SNX18	ENSG00000178996.14	4.955609054	1.44264872	497	6.696334615	2.83880288	52	8.50E-13	0.740048002	-0.434309243	9.01E-12
1841	POLD3	ENSG00000077514.9	2.773566801	0.678675093	497	3.500601923	0.688260823	52	8.51E-13	0.792311397	-0.33586054	9.01E-12
1842	ZNF98	ENSG00000197360.9	0.024910664	0.050188723	497	0.079090385	0.054943216	52	8.63E-13	0.314964507	-1.666738833	9.13E-12
1843	CHRFAM7A	ENSG00000166664.14	0.026484507	0.028539189	497	0.058198077	0.038751375	52	8.71E-13	0.455075295	-1.135822827	9.21E-12
1844	LPL	ENSG00000175445.17	1.924885312	8.196607923	497	24.67526923	64.32458916	52	8.75E-13	0.078008685	-3.680221436	9.25E-12
1845	ANXA13	ENSG00000104537.17	0.110261167	0.48566299	497	4.870832692	14.3898038	52	8.78E-13	0.022637026	-5.465171757	9.28E-12
1846	SPDEF	ENSG00000124664.11	445.8532823	203.2701918	497	233.7681942	143.8099128	52	8.86E-13	1.907245268	0.931490383	9.35E-12
1847	ATP1A2	ENSG00000018625.15	5.662598592	10.88671665	497	17.48666538	12.61136346	52	8.87E-13	0.323823809	-1.626719032	9.36E-12
1848	HOXB5	ENSG00000120075.5	0.225327968	0.962654269	497	2.459459615	6.105436544	52	8.93E-13	0.09161686	-3.448243072	9.43E-12
1849	PLD1	ENSG00000075651.16	0.620571026	0.467404704	497	1.117825	0.445124352	52	9.01E-13	0.555159373	-0.849026101	9.50E-12
1850	AAAS	ENSG00000094914.14	11.18827243	2.581228707	497	8.495755769	1.846566416	52	9.21E-13	1.316924914	0.397173091	9.71E-12
1851	MFAP3L	ENSG00000198948.12	1.035624145	0.548384004	497	1.815711538	1.662263108	52	9.45E-13	0.570368213	-0.810034513	9.96E-12
1852	ID1	ENSG00000125968.9	45.76020966	67.13006934	497	126.9587212	134.2030703	52	9.47E-13	0.360433763	-1.472193935	9.97E-12
1853	L1CAM	ENSG00000198910.14	0.584111268	0.656920539	497	1.381240385	1.327768412	52	9.50E-13	0.422888929	-1.241649303	1.00E-11
1854	GAS6	ENSG00000183087.15	15.68176258	10.9810221	497	28.19841538	17.33633285	52	9.73E-13	0.556122121	-0.84652637	1.02E-11
1855	ARMC6	ENSG00000105676.14	14.35245956	4.947171876	497	9.274532692	2.303343525	52	9.81E-13	1.547512962	0.629951494	1.03E-11
1856	GPATCH11	ENSG00000152133.16	2.226954326	0.625542876	497	2.902726923	0.708784785	52	1.01E-12	0.767193878	-0.382336887	1.06E-11
1857	TMEM106A	ENSG00000184988.8	0.811948692	0.589884254	497	1.435003846	0.535970966	52	1.06E-12	0.565816387	-0.821594135	1.11E-11
1858	LEMD2	ENSG00000161904.12	8.838969618	2.200271452	497	6.578209615	1.146141362	52	1.07E-12	1.343674059	0.42618322	1.12E-11
1860	DOP1A	ENSG00000083097.14	1.918553924	0.952974595	497	2.932107692	0.94277726	52	1.08E-12	0.654325872	-0.611918779	1.13E-11
1859	TUBG2	ENSG00000037042.9	5.935459759	2.674013554	497	8.822642308	3.049699729	52	1.08E-12	0.672753077	-0.57185101	1.13E-11
1863	CHRNA4	ENSG00000101204.18	0.012959759	0.029441284	497	0.052388462	0.078740227	52	1.09E-12	0.247378109	-2.015210256	1.14E-11
1861	CCDC80	ENSG00000091986.16	5.74287505	6.02242319	497	13.27159615	13.46652613	52	1.08E-12	0.432719244	-1.208496813	1.14E-11
1862	ZBTB45	ENSG00000119574.13	8.514973239	2.062197345	497	6.392273077	1.155261165	52	1.09E-12	1.332072822	0.413672954	1.14E-11
1864	PITPNB	ENSG00000180957.18	11.67888692	2.052249278	497	14.05387115	3.516679528	52	1.12E-12	0.831008538	-0.267064795	1.18E-11
1865	VSX1	ENSG00000100987.15	0.040016901	0.055794492	497	0.124638462	0.192543832	52	1.13E-12	0.321063827	-1.639067963	1.19E-11
1867	KLRF1	ENSG00000150045.12	0.258877666	0.252621888	497	0.538484615	0.345999954	52	1.14E-12	0.480752205	-1.05663462	1.19E-11
1866	FBXL2	ENSG00000153558.16	0.675432193	0.48720428	497	1.195721154	0.50766168	52	1.14E-12	0.564874336	-0.823998139	1.19E-11
1868	MARF1	ENSG00000166783.22	8.396314889	2.21943212	497	10.71786346	1.79772673	52	1.14E-12	0.783394463	-0.352189163	1.19E-11
1869	NELL2	ENSG00000184613.11	2.372297384	3.925421928	497	7.488140385	9.867715974	52	1.18E-12	0.31680728	-1.658322607	1.23E-11
1871	NTRK3	ENSG00000140538.16	0.191330382	0.199029753	497	0.412688462	0.28212944	52	1.19E-12	0.463619413	-1.108987118	1.24E-11
1870	HNRNPAB	ENSG00000197451.12	61.91783058	16.89577453	497	44.32624038	12.83861453	52	1.19E-12	1.396866282	0.482193922	1.24E-11
1872	NAP1L5	ENSG00000177432.8	5.154290946	2.398342742	497	8.117594231	5.21688217	52	1.22E-12	0.634953017	-0.65527825	1.27E-11
1873	ZNF611	ENSG00000213020.10	1.330549899	0.563532552	497	1.946782692	0.721520133	52	1.23E-12	0.683460925	-0.549069237	1.28E-11
1874	SERTAD4	ENSG00000082497.12	1.466885513	0.997457432	497	2.511821154	0.846878461	52	1.24E-12	0.583992818	-0.775977468	1.29E-11
1875	DNAJB6	ENSG00000105993.15	4.69853159	1.174740621	497	5.999401923	1.633246596	52	1.25E-12	0.783166664	-0.352608738	1.30E-11
1876	RAB34	ENSG00000109113.20	13.49288249	9.914209469	497	23.78217308	7.269320443	52	1.26E-12	0.5673528	-0.817681962	1.31E-11
1877	PRELID2	ENSG00000186314.11	0.223085312	0.192272158	497	0.423632692	0.15462329	52	1.28E-12	0.526600793	-0.925218401	1.33E-11
1878	UTP6	ENSG00000108651.10	7.874257344	1.411837006	497	6.369884615	1.475872639	52	1.29E-12	1.236169541	0.305876623	1.34E-11
1879	ARMH3	ENSG00000120029.13	8.294024547	1.452203387	497	9.800988462	1.078999889	52	1.31E-12	0.84624368	-0.240854941	1.36E-11
1880	RECQL	ENSG00000004700.16	2.936735211	1.396927578	497	4.476809615	1.904470673	52	1.33E-12	0.655988408	-0.608257774	1.38E-11
1881	RPS17	ENSG00000182774.13	1.567074447	0.929125946	497	0.618371154	0.455512021	52	1.35E-12	2.5341972	1.341528793	1.40E-11
1882	AIFM1	ENSG00000156709.15	5.140896378	1.495721613	497	3.602226923	0.939240849	52	1.37E-12	1.427143955	0.513130866	1.42E-11
1883	AKAP11	ENSG00000023516.9	5.644797384	2.736430289	497	8.553242308	2.839747283	52	1.40E-12	0.659959952	-0.599549614	1.45E-11
1886	MAP3K1	ENSG00000095015.6	3.419073642	1.638852229	497	5.232596154	2.3024836	52	1.42E-12	0.653418216	-0.61392142	1.46E-11
1884	PELI2	ENSG00000139946.10	2.392810262	1.043084401	497	3.506294231	1.129006349	52	1.41E-12	0.682432821	-0.551241061	1.46E-11
1885	ZSCAN16	ENSG00000196812.5	4.9418	1.938248811	497	2.922319231	1.578760727	52	1.41E-12	1.691054129	0.75792284	1.46E-11
1887	NCKAP5L	ENSG00000167566.17	2.142784105	1.023803984	497	3.212948077	0.87788806	52	1.43E-12	0.666921486	-0.584411166	1.48E-11
1888	MYL9	ENSG00000101335.10	404.9470235	553.0183473	497	1015.065817	764.9359663	52	1.44E-12	0.398936716	-1.325768187	1.49E-11
1889	RPAIN	ENSG00000129197.14	3.816727163	1.243332233	497	2.544798077	0.692697961	52	1.46E-12	1.499815328	0.584784873	1.51E-11
1890	RASGRF2	ENSG00000113319.13	0.702093763	0.45258412	497	1.219503846	0.753146855	52	1.47E-12	0.575720827	-0.796558691	1.52E-11
1891	MECP2	ENSG00000169057.24	4.53904668	1.303755524	497	5.927244231	1.392740717	52	1.49E-12	0.765793766	-0.384972179	1.54E-11
1892	SVOPL	ENSG00000157703.16	0.048257143	0.064734778	497	0.117938462	0.076089346	52	1.51E-12	0.409172226	-1.289219874	1.55E-11
1893	TRIM22	ENSG00000132274.16	6.280969215	4.696277622	497	11.19161923	4.123616059	52	1.53E-12	0.561220775	-0.83335968	1.57E-11
1894	SHMT1	ENSG00000176974.20	3.189768612	1.096187159	497	4.472830769	2.017538945	52	1.54E-12	0.713143147	-0.487736401	1.58E-11
1895	EDDM3A	ENSG00000181562.5	0.022023139	0.172965773	497	23.61605577	72.53147949	52	1.54E-12	0.000932549	-10.06653285	1.59E-11
1896	PRDM6	ENSG00000061455.11	0.476103823	0.404129548	497	1.010111538	1.065050645	52	1.55E-12	0.471337872	-1.085166488	1.59E-11
1897	TSPAN7	ENSG00000156298.13	3.969148089	2.891816863	497	7.151169231	3.976501532	52	1.56E-12	0.555034843	-0.849349754	1.61E-11
1898	HNRNPA2B1	ENSG00000122566.22	59.95629638	13.02147059	497	46.26600385	12.33105668	52	1.57E-12	1.295903934	0.373958774	1.62E-11
1899	CCT3	ENSG00000163468.15	98.380167	29.6953428	497	68.03251538	16.8488814	52	1.58E-12	1.446075696	0.532143073	1.62E-11
1900	TRNP1	ENSG00000253368.4	3.855532797	2.520322886	497	6.572382692	3.022384809	52	1.59E-12	0.586626339	-0.769486247	1.63E-11
1901	ATAT1	ENSG00000137343.18	5.657425553	2.14123965	497	3.464980769	1.289812033	52	1.59E-12	1.632743709	0.70729835	1.63E-11
1902	SND1	ENSG00000197157.11	80.83352696	23.5443365	497	56.58920192	16.30438782	52	1.61E-12	1.4284267	0.514427006	1.65E-11
1903	CCDC40	ENSG00000141519.15	1.388781288	0.681806485	497	0.699390385	0.238883633	52	1.62E-12	1.985702575	0.989649547	1.66E-11
1904	RITA1	ENSG00000139405.16	12.66885915	3.359334469	497	9.227798077	2.08641465	52	1.65E-12	1.372901645	0.457228274	1.69E-11
1905	SNAPC4	ENSG00000165684.4	5.993397586	2.347495504	497	3.621934615	0.7948173	52	1.66E-12	1.654750354	0.726613579	1.69E-11
1906	TRIP6	ENSG00000087077.14	17.01532394	14.18861496	497	31.72454423	11.28074998	52	1.67E-12	0.536345733	-0.898764821	1.71E-11
1907	GMEB2	ENSG00000101216.11	7.388661569	1.606667009	497	5.732013462	1.174990328	52	1.72E-12	1.289016786	0.366271051	1.76E-11
1908	KPNA4	ENSG00000186432.10	7.272794769	1.678260907	497	9.089819231	2.104371656	52	1.73E-12	0.800103345	-0.321741738	1.77E-11
1909	PDE4D	ENSG00000113448.19	3.186644467	1.961157827	497	5.240494231	1.83317712	52	1.80E-12	0.608080904	-0.717664811	1.84E-11
1910	MKX	ENSG00000150051.14	4.141021328	2.65840245	497	7.284401923	5.149495216	52	1.84E-12	0.568477875	-0.814823894	1.88E-11
1911	KCNF1	ENSG00000162975.5	0.122238028	0.204400665	497	0.501953846	0.986632689	52	1.85E-12	0.243524438	-2.037861539	1.89E-11
1912	TIMP2	ENSG00000035862.12	38.18888471	23.66545643	497	64.24614423	33.37722292	52	1.86E-12	0.594415201	-0.750457084	1.90E-11
1913	SPIN1	ENSG00000106723.17	23.77625755	6.289371378	497	30.29829038	5.21334106	52	1.88E-12	0.784739246	-0.349714742	1.91E-11
1914	TP53INP1	ENSG00000164938.14	36.04490382	19.32113926	497	16.49000769	8.667661901	52	1.88E-12	2.185863372	1.128203228	1.91E-11
1915	FARSA	ENSG00000179115.11	36.8455664	9.222988569	497	27.40592308	6.035021374	52	1.90E-12	1.344438073	0.427003304	1.94E-11
1916	TGFB2	ENSG00000092969.12	3.176493561	2.225647534	497	5.940071154	5.059093222	52	1.99E-12	0.53475682	-0.903045118	2.03E-11
1917	EIF3B	ENSG00000106263.18	33.24697726	12.65744391	497	20.471325	5.306724633	52	2.01E-12	1.624075494	0.699618697	2.04E-11
1918	GNA13	ENSG00000120063.10	9.494074648	2.918207372	497	12.56742308	2.990386034	52	2.06E-12	0.755451184	-0.404589561	2.09E-11
1919	H2BC15	ENSG00000233822.4	0.764722736	0.413057448	497	0.344819231	0.236757444	52	2.07E-12	2.217749673	1.149096531	2.11E-11
1920	CYYR1	ENSG00000166265.13	4.037969014	2.264135029	497	6.501813462	3.015487696	52	2.09E-12	0.621052732	-0.687212326	2.12E-11
1921	EXOC6B	ENSG00000144036.16	3.431506439	1.055342812	497	4.525286538	0.897448306	52	2.10E-12	0.758295946	-0.399167085	2.13E-11
1922	RIMKLA	ENSG00000177181.15	1.294044266	0.626285608	497	0.658034615	0.353987674	52	2.13E-12	1.966529169	0.975651586	2.16E-11
1924	NFE2L1	ENSG00000082641.16	54.92054306	14.57502637	497	70.43241154	16.59754435	52	2.16E-12	0.779762355	-0.358893588	2.19E-11
1923	POLD4	ENSG00000175482.9	4.724211268	2.388623852	497	2.323184615	0.84303377	52	2.16E-12	2.033506608	1.023969679	2.19E-11
1925	MYBBP1A	ENSG00000132382.15	13.08119698	3.703055569	497	9.294930769	2.539927071	52	2.21E-12	1.407347436	0.492978535	2.24E-11
1926	TMEM250	ENSG00000238227.8	16.27944467	4.901427816	497	11.34005385	2.116944899	52	2.23E-12	1.435570315	0.521623996	2.26E-11
1928	SCUBE1	ENSG00000159307.19	0.203393561	0.25692635	497	0.545017308	0.700464508	52	2.31E-12	0.373187344	-1.422028034	2.34E-11
1927	PCDH18	ENSG00000189184.12	2.822276861	2.267063323	497	5.373125	3.661523791	52	2.31E-12	0.525257994	-0.928901881	2.34E-11
1929	GLI2	ENSG00000074047.22	0.582099195	0.427379257	497	1.081134615	0.805314362	52	2.34E-12	0.538415094	-0.89320924	2.36E-11
1930	LRRCC1	ENSG00000133739.16	2.745304427	1.133944409	497	3.952384615	1.312194175	52	2.35E-12	0.694594452	-0.525757207	2.37E-11
1931	DDX24	ENSG00000089737.17	23.20741408	4.544677716	497	28.05794231	5.376711181	52	2.37E-12	0.827124592	-0.273823432	2.39E-11
1932	SNPH	ENSG00000101298.15	2.082278672	1.335654338	497	7.235953846	15.44361056	52	2.38E-12	0.287768374	-1.797020048	2.40E-11
1933	LCE1C	ENSG00000197084.5	0.004705433	0.027599522	497	0.065625	0.168717482	52	2.44E-12	0.07170183	-3.801846249	2.46E-11
1934	OVCH2	ENSG00000183378.12	0.150227364	0.290233885	497	0.777142308	1.726705885	52	2.46E-12	0.193307407	-2.371031176	2.48E-11
1935	CUL7	ENSG00000044090.10	10.58304245	2.985892797	497	7.569796154	1.537701924	52	2.53E-12	1.39806175	0.483428083	2.54E-11
1936	ACSM5	ENSG00000183549.10	0.110269416	0.089507324	497	0.2149	0.170476118	52	2.55E-12	0.513119667	-0.962632772	2.57E-11
1937	S1PR5	ENSG00000180739.14	0.729024145	0.798004254	497	1.685821154	1.658429044	52	2.57E-12	0.432444535	-1.209412989	2.59E-11
1938	SORCS2	ENSG00000184985.16	0.993354125	0.870789462	497	2.017167308	1.695305879	52	2.59E-12	0.492450042	-1.021950721	2.61E-11
1940	AQP2	ENSG00000167580.8	0.077476861	0.560746967	497	47.22522885	146.5172651	52	2.61E-12	0.001640582	-9.25157658	2.62E-11
1939	ATP10D	ENSG00000145246.14	2.217562777	1.160611119	497	3.428055769	1.130386135	52	2.61E-12	0.646886435	-0.628415635	2.62E-11
1941	CCDC68	ENSG00000166510.14	0.941341046	0.657630611	497	1.649817308	0.84564719	52	2.62E-12	0.5705729	-0.809516869	2.63E-11
1943	NTN1	ENSG00000065320.9	1.848536821	1.525341039	497	3.499196154	2.023363861	52	2.64E-12	0.528274706	-0.92063976	2.65E-11
1942	TNFRSF10D	ENSG00000173530.6	1.287832394	0.938428546	497	2.332180769	1.457020482	52	2.64E-12	0.552200932	-0.856734772	2.65E-11
1944	PHLDB3	ENSG00000176531.10	10.35802757	4.333725975	497	5.981086538	2.413559753	52	2.71E-12	1.731796973	0.792269806	2.72E-11
1945	DMBT1	ENSG00000187908.20	0.094926358	0.237214823	497	0.457690385	0.857697955	52	2.73E-12	0.207402998	-2.269491347	2.74E-11
1946	CIB2	ENSG00000136425.14	4.204161771	3.036954526	497	7.484286538	4.006850449	52	2.79E-12	0.561731803	-0.83204661	2.79E-11
1947	TMEM74	ENSG00000164841.5	0.03174829	0.028293918	497	0.062088462	0.035701463	52	2.87E-12	0.51133961	-0.967646309	2.87E-11
1948	YAF2	ENSG00000015153.15	1.352483099	0.320637511	497	1.698794231	0.424823803	52	2.87E-12	0.796142978	-0.32890055	2.88E-11
1949	CLC	ENSG00000105205.7	0.048818109	0.117334685	497	0.220284615	0.391969943	52	2.90E-12	0.221613791	-2.173880432	2.90E-11
1950	IDS	ENSG00000010404.18	0.578691147	0.355083469	497	0.958698077	0.443562847	52	2.94E-12	0.603621892	-0.728282965	2.94E-11
1951	TWF1	ENSG00000151239.14	17.29589316	5.622426388	497	24.70568462	15.19444755	52	2.94E-12	0.700077469	-0.514413519	2.94E-11
1952	PDLIM7	ENSG00000196923.14	23.435766	20.84971967	497	46.89295	34.525976	52	3.01E-12	0.499771629	-1.00065909	3.01E-11
1953	CTIF	ENSG00000134030.14	3.898643461	1.33797952	497	5.406330769	2.231951354	52	3.02E-12	0.721125589	-0.471677558	3.02E-11
1954	C9orf152	ENSG00000188959.9	30.31717324	12.88060306	497	17.21050192	9.168152305	52	3.03E-12	1.761550789	0.816846071	3.03E-11
1955	AJAP1	ENSG00000196581.11	0.187783501	0.168084442	497	0.537059615	0.957083638	52	3.05E-12	0.349651129	-1.516011931	3.04E-11
1956	DUSP18	ENSG00000167065.14	0.433840845	0.177877172	497	0.617948077	0.165341578	52	3.10E-12	0.702066826	-0.510319735	3.09E-11
1957	CDRT15L2	ENSG00000214819.2	0.003076258	0.011448459	497	0.017188462	0.02617849	52	3.12E-12	0.178972245	-2.482192223	3.11E-11
1958	FAM122A	ENSG00000187866.10	5.87490161	1.300703924	497	7.202701923	0.997719059	52	3.16E-12	0.815652469	-0.293973511	3.14E-11
1959	FOXN3	ENSG00000053254.16	6.102472837	2.644726368	497	8.850146154	2.621163421	52	3.38E-12	0.689533566	-0.536307312	3.37E-11
1960	CCDC152	ENSG00000198865.10	0.255144467	0.161087976	497	0.437221154	0.275415508	52	3.42E-12	0.583559292	-0.777048848	3.40E-11
1961	INTS5	ENSG00000185085.2	17.71505252	4.510482528	497	13.14390769	3.133187997	52	3.47E-12	1.347776699	0.430581489	3.45E-11
1962	NHSL2	ENSG00000204131.9	0.81108672	0.710424958	497	1.618548077	1.245549862	52	3.49E-12	0.501119943	-0.996772141	3.47E-11
1963	ZNF658	ENSG00000274349.4	0.622007445	0.20445579	497	0.840388462	0.258751038	52	3.52E-12	0.740142771	-0.434124506	3.50E-11
1964	MTHFD2	ENSG00000065911.13	3.977339034	1.599420776	497	2.373723077	0.852006617	52	3.60E-12	1.67556994	0.744651907	3.57E-11
1965	SRPX	ENSG00000101955.15	4.561695171	3.952466192	497	8.715603846	4.437841263	52	3.64E-12	0.523394047	-0.934030579	3.61E-11
1966	FGD6	ENSG00000180263.14	1.292160765	0.857504324	497	2.201965385	1.040672594	52	3.67E-12	0.586821561	-0.769006215	3.64E-11
1967	TMEM242	ENSG00000215712.11	4.029786922	0.894769948	497	4.967107692	0.978816031	52	3.68E-12	0.811294454	-0.301702469	3.65E-11
1968	SGSH	ENSG00000181523.13	14.06437726	4.102499399	497	9.924801923	2.683630351	52	3.75E-12	1.417094001	0.502935461	3.72E-11
1969	HK1	ENSG00000156515.24	31.70658169	7.684543152	497	39.84624423	9.246577263	52	3.77E-12	0.795723218	-0.3296614	3.73E-11
1970	ZNF442	ENSG00000198342.10	0.485569416	0.178656539	497	0.669284615	0.161375611	52	3.77E-12	0.725505122	-0.462942295	3.74E-11
1971	LAMA4	ENSG00000112769.20	3.58900664	2.454330173	497	6.364303846	4.252145741	52	3.89E-12	0.563927607	-0.826418123	3.84E-11
1972	CUL2	ENSG00000108094.16	6.824597586	1.32215728	497	8.215730769	1.517190534	52	3.89E-12	0.830674444	-0.267644925	3.85E-11
1973	TUBA1A	ENSG00000167552.14	35.12849336	25.21271129	497	63.9973	45.99824874	52	3.95E-12	0.548905866	-0.865369338	3.90E-11
1974	RGL2	ENSG00000237441.10	37.65212616	16.05332798	497	21.62416923	7.872629238	52	3.95E-12	1.741205674	0.800086627	3.90E-11
1975	INMT	ENSG00000241644.2	8.325300402	8.291793864	497	17.44628462	12.68057886	52	3.97E-12	0.477196182	-1.067345595	3.92E-11
1976	FHL1	ENSG00000022267.19	32.44712736	52.34512563	497	91.67954808	91.21131302	52	4.01E-12	0.353918928	-1.498509174	3.96E-11
1977	CAPN1	ENSG00000014216.16	29.56574386	7.220236524	497	37.14668462	8.191920098	52	4.03E-12	0.795918779	-0.329306879	3.97E-11
1979	XKRX	ENSG00000182489.9	0.19767827	0.193669372	497	0.566832692	0.991617129	52	4.11E-12	0.348741829	-1.51976868	4.05E-11
1978	MROH8	ENSG00000101353.15	0.653610262	0.272751334	497	0.935157692	0.263556597	52	4.11E-12	0.69893053	-0.516779028	4.05E-11
1980	RNF38	ENSG00000137075.18	8.679446881	2.646698897	497	11.43772885	2.825880346	52	4.15E-12	0.75884356	-0.398125599	4.09E-11
1981	FAM83H	ENSG00000180921.7	19.83853058	9.415683586	497	10.46357308	4.308800318	52	4.17E-12	1.895961393	0.922929587	4.11E-11
1982	POLD2	ENSG00000106628.11	47.07279215	20.04228079	497	27.16952885	8.09327806	52	4.22E-12	1.73255828	0.792903883	4.15E-11
1983	NUDT7	ENSG00000140876.11	0.671268612	0.285490149	497	0.973128846	0.346966609	52	4.36E-12	0.689804453	-0.535740653	4.28E-11
1984	PPP2R3A	ENSG00000073711.11	2.243606036	1.078172816	497	3.372226923	1.21482903	52	4.47E-12	0.66531882	-0.587882251	4.39E-11
1985	SCAPER	ENSG00000140386.13	1.700032998	0.597978205	497	2.305959615	0.461807107	52	4.56E-12	0.737234506	-0.439804498	4.48E-11
1986	STK38L	ENSG00000211455.8	6.180214889	2.140204718	497	8.524842308	3.254567658	52	4.57E-12	0.724965303	-0.464016146	4.49E-11
1987	RUVBL1	ENSG00000175792.12	8.773315694	3.38861304	497	5.377026923	2.094747943	52	4.62E-12	1.63162949	0.706313488	4.53E-11
1988	NECTIN1	ENSG00000110400.11	7.366828974	2.890512896	497	10.69723462	5.475539942	52	4.70E-12	0.688666673	-0.538122233	4.61E-11
1989	PSMA6	ENSG00000100902.11	0.523938632	0.245070227	497	0.280751923	0.108731938	52	4.74E-12	1.866197838	0.900101936	4.65E-11
1990	FBXL8	ENSG00000135722.9	4.710422334	2.739412752	497	1.997484615	1.092617732	52	4.76E-12	2.358177028	1.237672025	4.66E-11
1991	ZSCAN4	ENSG00000180532.10	0.05198169	0.14360793	497	0.213378846	0.247032922	52	4.78E-12	0.2436122	-2.03734171	4.68E-11
1992	SNX8	ENSG00000106266.11	5.207152716	1.746602642	497	3.462028846	1.039822229	52	5.00E-12	1.504075485	0.588876973	4.90E-11
1993	MACO1	ENSG00000204178.11	20.76269598	5.658709156	497	15.08744038	3.71963653	52	5.03E-12	1.376157615	0.460645715	4.93E-11
1994	ZNF711	ENSG00000147180.17	0.703208853	0.654159711	497	1.371694231	0.592370989	52	5.11E-12	0.512657149	-0.963933781	4.99E-11
1995	PTBP1	ENSG00000011304.22	36.94495111	6.930152266	497	29.82930577	6.64889674	52	5.12E-12	1.238545456	0.308646818	5.01E-11
1996	PCED1A	ENSG00000132635.17	25.20147666	11.45004108	497	13.87821731	4.649779684	52	5.15E-12	1.815901574	0.860686007	5.03E-11
1997	HHAT	ENSG00000054392.13	1.931606439	1.023823576	497	2.980309615	0.959036156	52	5.21E-12	0.648122742	-0.625661037	5.08E-11
1998	CDADC1	ENSG00000102543.14	2.428763984	0.699104945	497	3.138955769	0.588997439	52	5.25E-12	0.773749031	-0.370062397	5.12E-11
1999	DDB2	ENSG00000134574.12	4.723816499	2.083697497	497	6.880755769	2.190562369	52	5.27E-12	0.68652582	-0.542614114	5.14E-11
[truncated: 17,211 more rows]
