# Supplementary material for: Analysis of the Gene Networks and Pathways Correlated with Tissue Differentiation in Prostate Cancer
Source: Int J Mol Sci. 2024 Mar 24;25(7):3626. doi: 10.3390/ijms25073626 (PMC11011430; doi:10.3390/ijms25073626)
Supplement: Supplementary file 1 [file ijms-25-03626-s001.zip › ijms-2874248_SupplTableS2.csv]

rnk	Gene	Pearson R	p Value	p-Adj
1	RCBTB2	-0.523998134	4.83E-40	9.42E-36
2	SRD5A2	-0.511613444	5.96E-38	5.82E-34
3	TMEM35A	-0.501723482	2.43E-36	1.58E-32
4	FAM107A	-0.49393369	4.14E-35	2.02E-31
5	CDC42EP4	-0.49373167	4.45E-35	2.02E-31
6	MGAT4B	0.4919129	8.54E-35	2.78E-31
7	RPE65	-0.490870364	1.24E-34	3.45E-31
8	C2orf88	-0.488387567	2.98E-34	7.28E-31
9	PARM1	-0.484430337	1.19E-33	2.59E-30
10	ACOX2	-0.482741871	2.15E-33	4.19E-30
11	ANGPT1	-0.481356716	3.47E-33	6.15E-30
12	MYOCD	-0.478834412	8.24E-33	1.34E-29
13	PPARGC1A	-0.473390374	5.21E-32	7.82E-29
14	COL4A6	-0.473335467	5.31E-32	7.82E-29
15	TMLHE	-0.469567572	1.87E-31	2.43E-28
16	FRMD6	-0.468452589	2.70E-31	3.29E-28
17	PAK3	-0.465790387	6.48E-31	7.44E-28
18	JPH4	-0.464577405	9.63E-31	1.04E-27
19	IGSF1	-0.46420307	1.09E-30	1.12E-27
20	APOBEC3C	-0.463753082	1.26E-30	1.23E-27
21	METTL7A	-0.460606835	3.49E-30	3.24E-27
22	UBXN10	-0.459149044	5.57E-30	4.94E-27
23	RAB9B	-0.457866907	8.39E-30	7.12E-27
24	EZH2	0.45776527	8.67E-30	7.12E-27
25	NECAB1	-0.457005801	1.10E-29	8.62E-27
26	C8orf88	-0.456778269	1.19E-29	8.91E-27
27	HFE	-0.456684436	1.22E-29	8.91E-27
28	VPS36	-0.455608696	1.72E-29	1.20E-26
29	RAB11FIP3	0.451226515	6.82E-29	4.59E-26
30	NRG2	-0.447885782	1.92E-28	1.25E-25
31	ASPA	-0.446667771	2.80E-28	1.76E-25
32	MBNL2	-0.445353713	4.19E-28	2.56E-25
33	PDZRN4	-0.441157896	1.50E-27	8.87E-25
34	MAMLD1	-0.440152472	2.03E-27	1.17E-24
35	MPP2	-0.438285839	3.56E-27	1.98E-24
36	MYLK	-0.437183035	4.94E-27	2.68E-24
37	RNF180	-0.435559059	8.00E-27	4.22E-24
38	PGM5	-0.433054657	1.68E-26	8.61E-24
39	GSTM4	-0.433040818	1.68E-26	8.61E-24
40	MCC	-0.432867007	1.77E-26	8.64E-24
41	RND2	-0.43274619	1.83E-26	8.73E-24
42	PLCD1	-0.432732741	1.84E-26	8.73E-24
43	TMEM252	-0.431561201	2.60E-26	1.18E-23
44	RBFOX3	-0.430208727	3.85E-26	1.71E-23
45	GNAL	-0.429924013	4.18E-26	1.82E-23
46	C3orf70	-0.428803498	5.79E-26	2.46E-23
47	CCDC178	-0.428437811	6.44E-26	2.67E-23
48	DCBLD2	-0.427692814	7.99E-26	3.25E-23
49	TROAP	0.4257517	1.40E-25	5.56E-23
50	FAXDC2	-0.425370049	1.56E-25	6.08E-23
51	MEN1	0.425126744	1.67E-25	6.39E-23
52	WDR5	0.424863703	1.80E-25	6.76E-23
53	GPR161	-0.424476336	2.01E-25	7.41E-23
54	PLEKHG3	-0.424101213	2.24E-25	8.09E-23
55	ALDH1A2	-0.424025379	2.29E-25	8.12E-23
56	TP63	-0.423846031	2.41E-25	8.39E-23
57	STOX2	-0.423804402	2.44E-25	8.39E-23
58	RHBDL3	-0.422492912	3.54E-25	1.19E-22
59	CDC25C	0.422450611	3.58E-25	1.19E-22
60	HSPB8	-0.422292084	3.74E-25	1.22E-22
61	ARHGAP20	-0.421973729	4.10E-25	1.31E-22
62	CD38	-0.421881866	4.20E-25	1.32E-22
63	PCYT1B	-0.421650032	4.49E-25	1.39E-22
64	ZNF516	-0.421287305	4.97E-25	1.52E-22
65	HNRNPA2B1	0.42037219	6.44E-25	1.93E-22
66	SCRIB	0.419882918	7.39E-25	2.19E-22
67	COL17A1	-0.418949679	9.60E-25	2.80E-22
68	PGAP4	-0.418890694	9.76E-25	2.80E-22
69	MED21	-0.418306327	1.15E-24	3.25E-22
70	ZBTB4	-0.417566827	1.41E-24	3.94E-22
71	VAV2	0.41730564	1.52E-24	4.18E-22
72	CSRP1	-0.417302799	1.52E-24	4.18E-22
73	AOX1	-0.417278832	1.53E-24	4.18E-22
74	MYH11	-0.417221374	1.56E-24	4.18E-22
75	RNF185	-0.416994512	1.66E-24	4.32E-22
76	CCDC27	-0.416623239	1.84E-24	4.72E-22
77	ITGA2	-0.416456442	1.93E-24	4.88E-22
78	SCN2B	-0.416084638	2.14E-24	5.34E-22
79	PRDM11	-0.415946347	2.22E-24	5.48E-22
80	SHISAL1	-0.415790743	2.32E-24	5.65E-22
81	FAM83B	-0.415715413	2.37E-24	5.70E-22
82	STAT5B	-0.41527381	2.67E-24	6.36E-22
83	KIF20A	0.415039084	2.85E-24	6.71E-22
84	SPAG5	0.41490409	2.96E-24	6.88E-22
85	CENPA	0.414753822	3.09E-24	7.09E-22
86	CPAMD8	-0.414425677	3.38E-24	7.67E-22
87	CALM1	-0.413902206	3.91E-24	8.76E-22
88	BVES	-0.413879372	3.93E-24	8.76E-22
89	CENPU	0.413210344	4.72E-24	1.04E-21
90	LSM14B	0.413125261	4.84E-24	1.05E-21
91	PRRG4	-0.41300919	4.99E-24	1.07E-21
92	PCDH7	-0.412439419	5.84E-24	1.24E-21
93	NCAPG2	0.412207723	6.22E-24	1.31E-21
94	CA14	-0.412004186	6.58E-24	1.37E-21
95	INKA2	-0.411706884	7.13E-24	1.47E-21
96	NKAPL	-0.411213121	8.17E-24	1.66E-21
97	SYNM	-0.410386848	1.02E-23	2.06E-21
98	EYA4	-0.409775903	1.21E-23	2.41E-21
99	LURAP1	-0.409229937	1.40E-23	2.76E-21
100	TPX2	0.409068564	1.46E-23	2.86E-21
101	ARMCX1	-0.40899983	1.49E-23	2.88E-21
102	EFNB1	-0.408948187	1.51E-23	2.89E-21
103	PARVA	-0.408398257	1.75E-23	3.33E-21
104	PIPOX	-0.408047601	1.93E-23	3.62E-21
105	SMOC1	-0.407859264	2.03E-23	3.77E-21
106	TRIP13	0.407485779	2.25E-23	4.13E-21
107	KIFC1	0.407051923	2.52E-23	4.60E-21
108	CLIP4	-0.406233367	3.15E-23	5.68E-21
109	CDCA8	0.406056599	3.30E-23	5.91E-21
110	KIAA1210	-0.405870016	3.47E-23	6.15E-21
111	ATP2B4	-0.405778673	3.55E-23	6.25E-21
112	CAV2	-0.405252486	4.09E-23	7.13E-21
113	CPLX1	0.405048712	4.32E-23	7.46E-21
114	AGL	-0.404833705	4.58E-23	7.84E-21
115	PRICKLE2	-0.404756156	4.67E-23	7.93E-21
116	MELK	0.404717594	4.72E-23	7.94E-21
117	SLC12A7	0.404502977	5.00E-23	8.34E-21
118	BNIP3L	-0.404365427	5.19E-23	8.58E-21
119	RMDN2	-0.404020565	5.69E-23	9.33E-21
120	CDC20	0.403956945	5.78E-23	9.41E-21
121	MR1	-0.403821061	6.00E-23	9.67E-21
122	PLK1	0.403561901	6.42E-23	1.03E-20
123	MRAP2	-0.403443189	6.63E-23	1.05E-20
124	HOXD13	-0.403235792	7.01E-23	1.10E-20
125	MEIS2	-0.403152763	7.16E-23	1.12E-20
126	CAMK2G	-0.40257328	8.35E-23	1.29E-20
127	SPDL1	0.401146644	1.22E-22	1.87E-20
128	RBMS3	-0.400576437	1.42E-22	2.16E-20
129	DGLUCY	-0.400108724	1.60E-22	2.42E-20
130	DLGAP5	0.399867156	1.71E-22	2.56E-20
131	ACSS3	-0.399665657	1.80E-22	2.68E-20
132	TEX26	-0.399304634	1.98E-22	2.93E-20
133	CYTH3	0.399169792	2.05E-22	3.01E-20
134	HACD1	-0.398985581	2.15E-22	3.13E-20
135	VANGL2	-0.39895031	2.17E-22	3.14E-20
136	CDCA3	0.398909333	2.19E-22	3.15E-20
137	PCGF2	0.398884323	2.21E-22	3.15E-20
138	SPOP	-0.398883822	2.21E-22	3.15E-20
139	SLC16A5	-0.398620204	2.37E-22	3.32E-20
140	SPATA18	-0.398321034	2.56E-22	3.57E-20
141	DIXDC1	-0.398287852	2.58E-22	3.57E-20
142	RHBDD1	-0.398169013	2.66E-22	3.66E-20
143	MRPS28	0.398109068	2.71E-22	3.69E-20
144	FAM124A	-0.397790652	2.94E-22	3.99E-20
145	MTMR10	-0.397696318	3.01E-22	4.06E-20
146	EID3	-0.397694228	3.01E-22	4.06E-20
147	CDC42EP3	-0.397108892	3.51E-22	4.66E-20
148	DUSP19	-0.396972964	3.64E-22	4.80E-20
149	GTSE1	0.396761663	3.84E-22	5.04E-20
150	CDKN3	0.396684953	3.92E-22	5.10E-20
151	RAD23B	0.396610717	4.00E-22	5.17E-20
152	B4GALT6	-0.395865262	4.85E-22	6.23E-20
153	WDR90	0.395776611	4.96E-22	6.33E-20
154	ESRP1	0.395578359	5.23E-22	6.62E-20
155	ANGPTL1	-0.395560208	5.25E-22	6.62E-20
156	FOXS1	0.394574273	6.77E-22	8.48E-20
157	HHAT	-0.394368882	7.14E-22	8.88E-20
158	VILL	-0.394338169	7.20E-22	8.89E-20
159	BUB1	0.394265758	7.34E-22	9.01E-20
160	CHRDL1	-0.394073171	7.71E-22	9.40E-20
161	SCPEP1	-0.393999954	7.86E-22	9.52E-20
162	TSPAN18	-0.39390206	8.06E-22	9.71E-20
163	LPAR1	-0.393739872	8.40E-22	1.01E-19
164	L3MBTL4	-0.393054188	1.00E-21	1.19E-19
165	NDRG2	-0.392750927	1.08E-21	1.28E-19
166	PAK5	-0.392509541	1.15E-21	1.35E-19
167	PDK2	-0.392155011	1.26E-21	1.47E-19
168	GTPBP3	0.392098837	1.28E-21	1.49E-19
169	ZNF706	0.392088226	1.28E-21	1.49E-19
170	PDE4D	-0.392047685	1.30E-21	1.49E-19
171	HNRNPAB	0.391695573	1.42E-21	1.62E-19
172	LMNB1	0.391662852	1.43E-21	1.62E-19
173	C20orf194	-0.391196899	1.61E-21	1.82E-19
174	CPNE6	-0.390583557	1.88E-21	2.11E-19
175	PLAAT5	-0.390139796	2.11E-21	2.35E-19
176	FAM72B	0.389757669	2.32E-21	2.58E-19
177	IQANK1	0.389527862	2.46E-21	2.72E-19
178	C22orf23	-0.389431103	2.53E-21	2.77E-19
179	GID8	0.389236563	2.65E-21	2.89E-19
180	SRSF9	0.389066909	2.77E-21	3.00E-19
181	LTO1	0.38903936	2.79E-21	3.01E-19
182	CAV1	-0.38903055	2.80E-21	3.01E-19
183	CYP20A1	-0.389011482	2.81E-21	3.01E-19
184	ARMCX4	-0.388524724	3.18E-21	3.37E-19
185	CXCR2	-0.388246789	3.41E-21	3.60E-19
186	ROR2	-0.388036017	3.59E-21	3.77E-19
187	RIMS3	-0.387906028	3.71E-21	3.88E-19
188	NCAPH	0.387391771	4.23E-21	4.39E-19
189	SCARA3	-0.386537099	5.24E-21	5.41E-19
190	LONRF3	-0.386456519	5.35E-21	5.50E-19
191	CCDC69	-0.38633624	5.51E-21	5.63E-19
192	PKMYT1	0.386271839	5.60E-21	5.70E-19
193	RRM2	0.385988267	6.02E-21	6.08E-19
194	HLF	-0.385394507	6.98E-21	7.02E-19
195	RASD2	-0.385239859	7.26E-21	7.26E-19
196	NSD2	0.38515904	7.40E-21	7.37E-19
197	MICALL1	-0.385139866	7.44E-21	7.37E-19
198	SREK1IP1	-0.384686847	8.33E-21	8.21E-19
199	IL6ST	-0.384330124	9.11E-21	8.93E-19
200	KLHL4	-0.384023875	9.83E-21	9.59E-19
201	AXIN1	0.383957819	9.99E-21	9.70E-19
202	RDM1	0.383626248	1.08E-20	1.05E-18
203	DCAF13	0.383345181	1.16E-20	1.12E-18
204	HIF3A	-0.383241303	1.19E-20	1.14E-18
205	GPRC5B	-0.383184498	1.21E-20	1.15E-18
206	PLXNA3	0.382761851	1.34E-20	1.27E-18
207	CHAF1B	0.382547203	1.42E-20	1.34E-18
208	SGO1	0.382493651	1.44E-20	1.35E-18
209	MYORG	-0.382229998	1.53E-20	1.43E-18
210	PTTG1	0.382087895	1.59E-20	1.48E-18
211	NYNRIN	-0.381711603	1.74E-20	1.61E-18
212	FAM83H	0.381263738	1.95E-20	1.79E-18
213	XRCC2	0.381217887	1.97E-20	1.80E-18
214	LRCH2	-0.381050668	2.05E-20	1.87E-18
215	B3GLCT	-0.38086139	2.15E-20	1.95E-18
216	LEPROT	-0.380738977	2.22E-20	2.00E-18
217	TOR1AIP1	-0.380689369	2.24E-20	2.02E-18
218	CYP27A1	-0.380496628	2.35E-20	2.11E-18
219	ANO6	-0.380409545	2.40E-20	2.14E-18
220	PSMA6	0.380215563	2.52E-20	2.24E-18
221	GRSF1	0.380138775	2.57E-20	2.27E-18
222	SHCBP1	0.379899329	2.72E-20	2.39E-18
223	FERMT1	-0.379785387	2.80E-20	2.45E-18
224	KANK1	-0.379239713	3.20E-20	2.79E-18
225	CDIN1	-0.379090347	3.32E-20	2.88E-18
226	ARSF	-0.378994202	3.40E-20	2.94E-18
227	ADCYAP1R1	-0.378929125	3.45E-20	2.97E-18
228	INPPL1	0.378750916	3.61E-20	3.09E-18
229	CENPE	0.378686695	3.67E-20	3.12E-18
230	QSOX2	0.378433278	3.90E-20	3.31E-18
231	BGN	0.378235443	4.09E-20	3.46E-18
232	COL23A1	-0.378036117	4.30E-20	3.62E-18
233	PGRMC1	-0.377642231	4.73E-20	3.96E-18
234	CIT	0.37719915	5.27E-20	4.39E-18
235	BUB1B	0.377130127	5.36E-20	4.45E-18
236	MAP4K4	0.377098674	5.40E-20	4.46E-18
237	B3GALT2	-0.376995776	5.53E-20	4.56E-18
238	HMMR	0.376994846	5.54E-20	4.56E-18
239	SLC37A3	0.376952597	5.59E-20	4.57E-18
240	ADRA1A	-0.3768838	5.69E-20	4.63E-18
241	ANO5	-0.376857915	5.72E-20	4.64E-18
242	SH3BGRL2	-0.376759721	5.86E-20	4.73E-18
243	UBE2T	0.376434052	6.34E-20	5.10E-18
244	HJURP	0.376211969	6.69E-20	5.36E-18
245	STX12	-0.375893637	7.23E-20	5.76E-18
246	KIF23	0.375734863	7.51E-20	5.96E-18
247	GNAZ	-0.375629019	7.71E-20	6.09E-18
248	RBIS	0.375580678	7.80E-20	6.14E-18
249	GARS1	0.375490052	7.97E-20	6.25E-18
250	MAP3K20	-0.375356357	8.23E-20	6.43E-18
251	FAM72A	0.3751771	8.60E-20	6.69E-18
252	DAAM2	-0.375124119	8.71E-20	6.75E-18
253	JAZF1	-0.375113635	8.73E-20	6.75E-18
254	PIMREG	0.37509767	8.76E-20	6.75E-18
255	PRNP	-0.374814114	9.39E-20	7.18E-18
256	MEX3D	0.374714583	9.61E-20	7.33E-18
257	PHYHIPL	-0.374454002	1.02E-19	7.77E-18
258	PLCD4	-0.374348561	1.05E-19	7.94E-18
259	LGR6	-0.374063319	1.12E-19	8.47E-18
260	ATXN2L	0.374015495	1.14E-19	8.54E-18
261	STAC	-0.373992534	1.14E-19	8.55E-18
262	PARD6G	-0.37393004	1.16E-19	8.65E-18
263	FAM217B	-0.373832419	1.19E-19	8.82E-18
264	LCA5	-0.37368393	1.23E-19	9.11E-18
265	KANK4	-0.373629241	1.25E-19	9.19E-18
266	MYOF	-0.373558128	1.27E-19	9.32E-18
267	TMEM132A	0.373366589	1.33E-19	9.72E-18
268	PLEKHA2	-0.373300294	1.35E-19	9.84E-18
269	U2AF2	0.373259637	1.36E-19	9.90E-18
270	MIS18A	0.373232007	1.37E-19	9.93E-18
271	TTYH3	0.373164969	1.40E-19	1.00E-17
272	KPNA2	0.37310221	1.42E-19	1.02E-17
273	MFN2	-0.373046773	1.44E-19	1.03E-17
274	TGFBR3	-0.372867305	1.50E-19	1.07E-17
275	LIX1	-0.372779915	1.53E-19	1.09E-17
276	LARGE1	-0.372682076	1.57E-19	1.11E-17
277	RFC4	0.372353534	1.69E-19	1.19E-17
278	PPP1R3C	-0.372261945	1.73E-19	1.22E-17
279	SET	0.371432477	2.11E-19	1.48E-17
280	KCNIP3	-0.371355935	2.15E-19	1.50E-17
281	PCP4L1	-0.371354057	2.15E-19	1.50E-17
282	TONSL	0.37100197	2.34E-19	1.62E-17
283	FUS	0.370985572	2.35E-19	1.62E-17
284	TRIM59	0.370972771	2.36E-19	1.62E-17
285	MAT2B	-0.370960057	2.36E-19	1.62E-17
286	PPP1R3B	-0.370892381	2.40E-19	1.64E-17
287	NOX4	0.370845882	2.43E-19	1.65E-17
288	KIFC2	0.370692226	2.52E-19	1.71E-17
289	SH3PXD2B	-0.370633315	2.55E-19	1.72E-17
290	KCNMB1	-0.370611854	2.57E-19	1.73E-17
291	SVIL	-0.370442674	2.67E-19	1.79E-17
292	SLC5A8	-0.370151635	2.86E-19	1.91E-17
293	KIF2C	0.369868748	3.06E-19	2.04E-17
294	CTF1	-0.369675392	3.20E-19	2.13E-17
295	NDUFAF6	0.369643772	3.23E-19	2.14E-17
296	RGS11	0.369634992	3.24E-19	2.14E-17
297	NUF2	0.369412881	3.41E-19	2.24E-17
298	FLNA	-0.369392572	3.43E-19	2.24E-17
299	SOX15	-0.369323185	3.48E-19	2.27E-17
300	ASF1B	0.369230338	3.56E-19	2.32E-17
301	EFS	-0.369151261	3.63E-19	2.35E-17
302	TPM1	-0.369139756	3.64E-19	2.35E-17
303	E2F5	0.369134045	3.64E-19	2.35E-17
304	SYNPO2	-0.369084557	3.69E-19	2.37E-17
305	PITPNM3	-0.368896469	3.85E-19	2.47E-17
306	POC1A	0.368883017	3.87E-19	2.47E-17
307	CCDC85A	-0.368841686	3.90E-19	2.48E-17
308	CENPI	0.368819135	3.92E-19	2.49E-17
309	PIK3R1	-0.368664789	4.07E-19	2.57E-17
310	CACHD1	-0.368599022	4.13E-19	2.60E-17
311	CBX3	0.368460117	4.27E-19	2.68E-17
312	SPRY2	-0.368451719	4.28E-19	2.68E-17
313	ARHGEF26	0.368435426	4.30E-19	2.68E-17
314	CCNB1	0.368362714	4.37E-19	2.72E-17
315	FERMT2	-0.368199242	4.54E-19	2.81E-17
316	CPSF6	0.368130676	4.62E-19	2.85E-17
317	TNS1	-0.368120745	4.63E-19	2.85E-17
318	RASL12	-0.367793421	5.00E-19	3.07E-17
319	FBXO17	-0.367523384	5.33E-19	3.26E-17
320	PLP2	-0.367388203	5.50E-19	3.35E-17
321	EVX2	-0.367379971	5.51E-19	3.35E-17
322	CASKIN1	0.367097087	5.89E-19	3.57E-17
323	MAP1A	-0.367069977	5.92E-19	3.58E-17
324	ACTG2	-0.366995308	6.03E-19	3.63E-17
325	TSPYL1	-0.366940531	6.11E-19	3.67E-17
326	C12orf75	-0.366930103	6.12E-19	3.67E-17
327	DYM	-0.366606069	6.60E-19	3.94E-17
328	GSTM5	-0.366547529	6.70E-19	3.98E-17
329	AURKA	0.366396089	6.94E-19	4.12E-17
330	CKAP2L	0.366395447	6.94E-19	4.12E-17
331	CBX2	0.366354777	7.01E-19	4.13E-17
332	ELOC	0.366351363	7.01E-19	4.13E-17
333	CDCA5	0.366263947	7.16E-19	4.19E-17
334	ZNF696	0.366125654	7.39E-19	4.32E-17
335	MACROH2A1	0.366034243	7.55E-19	4.40E-17
336	CENPF	0.366025604	7.57E-19	4.40E-17
337	KCTD14	-0.366001166	7.61E-19	4.41E-17
338	RACGAP1	0.365887468	7.81E-19	4.51E-17
339	MYO19	0.365775613	8.02E-19	4.62E-17
340	GLIS1	-0.365706508	8.15E-19	4.68E-17
341	TRAF3IP2	-0.365560551	8.43E-19	4.83E-17
342	KCTD5	0.365441591	8.67E-19	4.95E-17
343	ZNF707	0.365272887	9.02E-19	5.13E-17
344	KRTCAP2	0.36517023	9.24E-19	5.24E-17
345	CBX8	0.3651163	9.36E-19	5.29E-17
346	ASB2	-0.364993989	9.63E-19	5.43E-17
347	CPA6	-0.364801905	1.01E-18	5.66E-17
348	SPSB3	0.364740145	1.02E-18	5.73E-17
349	FAT2	-0.364685488	1.03E-18	5.78E-17
350	KRT9	-0.364332966	1.12E-18	6.26E-17
351	CABLES2	0.364182653	1.16E-18	6.47E-17
352	ECHDC1	-0.364015284	1.21E-18	6.70E-17
353	AHNAK2	-0.364011966	1.21E-18	6.70E-17
354	NUP42	0.363952425	1.23E-18	6.76E-17
355	TK1	0.36393449	1.23E-18	6.77E-17
356	OIP5	0.363827549	1.26E-18	6.92E-17
357	LMNB2	0.363558312	1.34E-18	7.35E-17
358	MKI67	0.36349862	1.36E-18	7.43E-17
359	KHDC4	0.363460001	1.37E-18	7.48E-17
360	MDFIC	-0.363321228	1.42E-18	7.70E-17
361	STK33	-0.363314432	1.42E-18	7.70E-17
362	DUOX1	-0.363291815	1.43E-18	7.71E-17
363	SLMAP	-0.362872043	1.58E-18	8.47E-17
364	PLAG1	-0.36286263	1.58E-18	8.47E-17
365	SLC14A1	-0.36278695	1.61E-18	8.59E-17
366	MTERF3	0.362660522	1.65E-18	8.82E-17
367	SLC2A4	-0.362617729	1.67E-18	8.89E-17
368	NNT	-0.362596521	1.68E-18	8.91E-17
369	GPRASP1	-0.362423554	1.75E-18	9.24E-17
370	SLC22A3	-0.362313375	1.79E-18	9.46E-17
371	ADCY5	-0.362267758	1.81E-18	9.53E-17
372	PCLAF	0.362233321	1.83E-18	9.58E-17
373	HSPA4L	-0.361792949	2.02E-18	1.06E-16
374	DUOXA1	-0.36150353	2.16E-18	1.13E-16
375	CDC45	0.361486481	2.17E-18	1.13E-16
376	GNL3	0.36134933	2.24E-18	1.16E-16
377	VCL	-0.361327286	2.25E-18	1.16E-16
378	ASPN	0.361184235	2.32E-18	1.20E-16
379	AKAP7	-0.361033457	2.41E-18	1.24E-16
380	SH3BGRL	-0.360450783	2.75E-18	1.41E-16
381	TOP2A	0.360404622	2.78E-18	1.42E-16
382	XKR5	-0.360028408	3.03E-18	1.55E-16
383	ETNK2	-0.359800211	3.19E-18	1.63E-16
384	FBXO30	-0.359706814	3.26E-18	1.66E-16
385	CTNND2	0.359646815	3.31E-18	1.68E-16
386	TAF4	0.359568938	3.37E-18	1.70E-16
387	CBX7	-0.359555127	3.38E-18	1.70E-16
388	SLC7A4	-0.359525415	3.40E-18	1.71E-16
389	CYP4B1	-0.359370192	3.52E-18	1.77E-16
390	SPOCK3	-0.358909036	3.91E-18	1.96E-16
391	ARHGAP39	0.358870041	3.95E-18	1.97E-16
392	FLNC	-0.35876641	4.04E-18	2.01E-16
393	RUVBL1	0.358731165	4.08E-18	2.02E-16
394	ZNF804A	-0.358619989	4.18E-18	2.07E-16
395	PLEKHN1	0.35852861	4.27E-18	2.11E-16
396	KCTD13	0.358486349	4.31E-18	2.12E-16
397	PLEK2	-0.358478201	4.32E-18	2.12E-16
398	KY	-0.358436635	4.36E-18	2.14E-16
399	SGCB	-0.358407806	4.39E-18	2.15E-16
400	C21orf58	0.358256507	4.54E-18	2.22E-16
401	VWA5A	-0.358235001	4.56E-18	2.22E-16
402	SSPN	-0.358026723	4.79E-18	2.32E-16
403	ITPRIPL1	-0.358017708	4.80E-18	2.32E-16
404	FUT10	-0.35789467	4.93E-18	2.38E-16
405	SKA3	0.357889181	4.94E-18	2.38E-16
406	GATM	-0.357850093	4.98E-18	2.39E-16
407	GNG12	-0.357781163	5.06E-18	2.43E-16
408	PRKCB	-0.357760165	5.08E-18	2.43E-16
409	KIF15	0.357734021	5.11E-18	2.44E-16
410	YAP1	-0.357683282	5.17E-18	2.46E-16
411	TENT5B	-0.35736523	5.56E-18	2.64E-16
412	PTBP1	0.357297942	5.65E-18	2.68E-16
413	NPR2	-0.357175816	5.81E-18	2.74E-16
414	MXD3	0.357058199	5.96E-18	2.81E-16
415	CRTAP	-0.357016579	6.02E-18	2.83E-16
416	PRDM5	-0.356710915	6.45E-18	3.03E-16
417	PPP3CB	-0.3566692	6.51E-18	3.05E-16
418	SORBS1	-0.356519444	6.74E-18	3.15E-16
419	TRIM61	-0.356323382	7.04E-18	3.28E-16
420	PDGFC	-0.3562405	7.17E-18	3.33E-16
421	TTC28	-0.356167503	7.29E-18	3.38E-16
422	ZNF695	0.355918585	7.71E-18	3.57E-16
423	INPP5F	-0.35591527	7.72E-18	3.57E-16
424	SPC25	0.35567197	8.16E-18	3.75E-16
425	PYGB	-0.355570809	8.34E-18	3.83E-16
426	ITM2B	-0.355375409	8.72E-18	4.00E-16
427	BHMT2	-0.355279714	8.91E-18	4.07E-16
428	ORC6	0.355254969	8.96E-18	4.09E-16
429	NEIL3	0.355167021	9.14E-18	4.16E-16
430	E2F3	0.355112935	9.25E-18	4.20E-16
431	JPH2	-0.355056823	9.37E-18	4.24E-16
432	PLCL1	-0.354598837	1.04E-17	4.69E-16
433	HTRA2	0.354475612	1.07E-17	4.81E-16
434	CCNA2	0.354378386	1.09E-17	4.91E-16
435	CAVIN2	-0.354188074	1.14E-17	5.11E-16
436	ERCC6L	0.354166126	1.14E-17	5.12E-16
437	OAT	-0.354107575	1.16E-17	5.18E-16
438	NUDT7	-0.354041944	1.18E-17	5.24E-16
439	TMX4	-0.354036304	1.18E-17	5.24E-16
440	CACNB3	0.353940391	1.20E-17	5.34E-16
441	SPRY3	-0.353763372	1.25E-17	5.54E-16
442	SLC22A17	-0.353730386	1.26E-17	5.57E-16
443	CALD1	-0.353729428	1.26E-17	5.57E-16
444	ZNF467	0.353664595	1.28E-17	5.63E-16
445	ESPL1	0.353653703	1.28E-17	5.63E-16
446	FOXO1	-0.353608069	1.30E-17	5.67E-16
447	FGF10	-0.353522075	1.32E-17	5.77E-16
448	KRT5	-0.353457054	1.34E-17	5.84E-16
449	ZNF157	-0.353153552	1.44E-17	6.24E-16
450	EPHX2	-0.353067019	1.46E-17	6.35E-16
451	MSL1	0.353011107	1.48E-17	6.41E-16
452	GPLD1	-0.352996203	1.49E-17	6.42E-16
453	EIF2AK1	0.352827606	1.54E-17	6.65E-16
454	ITIH5	-0.352725263	1.58E-17	6.79E-16
455	KCNB1	-0.352662406	1.60E-17	6.87E-16
456	ANXA6	-0.352587557	1.63E-17	6.97E-16
457	EPM2A	-0.352459088	1.68E-17	7.16E-16
458	SH3GLB1	-0.35239119	1.70E-17	7.25E-16
459	FBXO32	-0.352355122	1.72E-17	7.29E-16
460	KCNAB1	-0.35234739	1.72E-17	7.29E-16
461	MAPK8IP2	0.352344362	1.72E-17	7.29E-16
462	ASPM	0.352244341	1.76E-17	7.43E-16
463	BIRC5	0.351912319	1.89E-17	7.98E-16
464	MSL3	0.351754179	1.96E-17	8.25E-16
465	FEM1B	-0.35172532	1.97E-17	8.28E-16
466	DNMT3B	0.351641771	2.01E-17	8.42E-16
467	ZNF185	-0.351552149	2.05E-17	8.57E-16
468	DUSP3	-0.351549692	2.05E-17	8.57E-16
469	DNAJB5	-0.351543122	2.05E-17	8.57E-16
470	GATAD2A	0.351352032	2.14E-17	8.90E-16
471	KCTD9	-0.351227063	2.20E-17	9.13E-16
472	CEP55	0.35119858	2.22E-17	9.17E-16
473	TACC3	0.351167332	2.23E-17	9.22E-16
474	TRIM65	0.351125035	2.25E-17	9.28E-16
475	SPC24	0.35109089	2.27E-17	9.34E-16
476	ARHGAP11A	0.35106379	2.29E-17	9.37E-16
477	WDR1	-0.350755145	2.45E-17	1.00E-15
478	FBXO43	0.350749894	2.45E-17	1.00E-15
479	CEP83	0.350330047	2.69E-17	1.10E-15
480	CLIC6	-0.350080014	2.84E-17	1.16E-15
481	SLC51B	-0.350009572	2.89E-17	1.17E-15
482	INPP5E	0.349948966	2.93E-17	1.18E-15
483	PBX1	-0.349605478	3.16E-17	1.28E-15
484	COPS5	0.349546891	3.20E-17	1.29E-15
485	RGS22	-0.349389217	3.31E-17	1.33E-15
486	TIMM10B	-0.349342277	3.34E-17	1.34E-15
487	LMO3	-0.348978834	3.62E-17	1.45E-15
488	ZNF7	0.348960072	3.64E-17	1.46E-15
489	TCEAL2	-0.34891734	3.67E-17	1.47E-15
490	GNAO1	-0.348833774	3.74E-17	1.49E-15
491	RGS7BP	-0.348818398	3.75E-17	1.49E-15
492	CHTF18	0.348801876	3.77E-17	1.49E-15
493	ZNF750	-0.348796375	3.77E-17	1.49E-15
494	HK1	-0.3485632	3.97E-17	1.57E-15
495	REPIN1	0.348337195	4.17E-17	1.65E-15
496	DOK4	-0.348220893	4.28E-17	1.68E-15
497	KIF11	0.348152416	4.34E-17	1.71E-15
498	ITGB8	-0.348038035	4.46E-17	1.75E-15
499	MCCC1	0.348023707	4.47E-17	1.75E-15
500	DPYSL3	-0.347931505	4.56E-17	1.78E-15
501	NLGN3	-0.347867216	4.63E-17	1.80E-15
502	PGR	-0.347664614	4.84E-17	1.88E-15
503	PTGIS	-0.347622627	4.88E-17	1.89E-15
504	KIF14	0.347386447	5.14E-17	1.99E-15
505	CBX1	0.347051678	5.53E-17	2.14E-15
506	CLNS1A	0.347014275	5.58E-17	2.15E-15
507	SYT10	-0.346945167	5.66E-17	2.18E-15
508	YWHAG	0.346770722	5.88E-17	2.26E-15
509	GCNT4	-0.34657103	6.14E-17	2.36E-15
510	AURKB	0.346537313	6.19E-17	2.37E-15
511	SLC16A2	-0.346367441	6.42E-17	2.45E-15
512	DONSON	0.346341556	6.46E-17	2.46E-15
513	ANXA4	-0.346329746	6.47E-17	2.46E-15
514	SBK1	0.346279697	6.54E-17	2.49E-15
515	CCDC8	-0.346261368	6.57E-17	2.49E-15
516	FAM13B	-0.346137538	6.75E-17	2.55E-15
517	RBM45	0.346071184	6.85E-17	2.59E-15
518	GPM6B	-0.346011798	6.94E-17	2.61E-15
519	MSRB3	-0.345738324	7.36E-17	2.77E-15
520	PRR11	0.345532481	7.70E-17	2.89E-15
521	GSTP1	-0.345456104	7.83E-17	2.93E-15
522	SFRP4	0.345430717	7.87E-17	2.94E-15
523	TRPC4	-0.345377055	7.97E-17	2.97E-15
524	MAGI2	-0.345354163	8.01E-17	2.98E-15
525	KPNA3	-0.345346185	8.02E-17	2.98E-15
526	STK26	-0.345331004	8.05E-17	2.99E-15
527	MAL2	0.34501014	8.63E-17	3.20E-15
528	RGN	-0.344742542	9.14E-17	3.38E-15
529	GPX3	-0.344696076	9.23E-17	3.41E-15
530	LMOD1	-0.344675612	9.28E-17	3.42E-15
531	CELF2	-0.344645324	9.34E-17	3.43E-15
532	POPDC2	-0.344607851	9.41E-17	3.45E-15
533	DSC3	-0.344575948	9.48E-17	3.47E-15
534	LMO4	-0.344572529	9.49E-17	3.47E-15
535	ZNF746	0.344480952	9.68E-17	3.53E-15
536	DENND4B	0.344464999	9.71E-17	3.54E-15
537	SMIM10	-0.344369711	9.91E-17	3.60E-15
538	ENTR1	0.344342598	9.97E-17	3.62E-15
539	SEMA6D	-0.343832515	1.11E-16	4.03E-15
540	MXRA7	-0.343821738	1.12E-16	4.03E-15
541	PBK	0.343752244	1.13E-16	4.09E-15
542	STMN1	0.343681377	1.15E-16	4.14E-15
543	SLC25A12	-0.343630153	1.16E-16	4.18E-15
544	ATCAY	-0.343286365	1.25E-16	4.49E-15
545	HS3ST3A1	-0.343105682	1.30E-16	4.66E-15
546	ZNF764	0.342994305	1.33E-16	4.77E-15
547	CCT6A	0.342894103	1.36E-16	4.86E-15
548	ARHGEF39	0.342844329	1.38E-16	4.91E-15
549	KNL1	0.342450894	1.50E-16	5.33E-15
550	IP6K3	-0.342414552	1.51E-16	5.36E-15
551	NFE2L2	-0.341970658	1.66E-16	5.89E-15
552	CHMP4C	0.34172575	1.75E-16	6.20E-15
553	NSUN2	0.341666547	1.77E-16	6.26E-15
554	PLIN4	-0.341664469	1.78E-16	6.26E-15
555	DSTN	-0.341428339	1.87E-16	6.57E-15
556	NYAP1	-0.341379761	1.89E-16	6.62E-15
557	RAB11FIP2	-0.341062219	2.02E-16	7.08E-15
558	POLQ	0.340729475	2.17E-16	7.59E-15
559	MAP6D1	0.34055733	2.25E-16	7.86E-15
560	CCBE1	-0.340391042	2.33E-16	8.13E-15
561	FANCD2	0.340369644	2.34E-16	8.15E-15
562	WFIKKN2	-0.340329856	2.36E-16	8.20E-15
563	MRRF	0.340277615	2.39E-16	8.28E-15
564	DCC	-0.340155941	2.45E-16	8.48E-15
565	MAP3K10	0.340142101	2.46E-16	8.49E-15
566	PRDM8	-0.339930077	2.57E-16	8.87E-15
567	DNASE1L1	0.339911094	2.58E-16	8.89E-15
568	CES1	-0.339877475	2.60E-16	8.94E-15
569	C11orf80	0.339768	2.66E-16	9.13E-15
570	FANCA	0.339690041	2.71E-16	9.27E-15
571	STAT6	-0.339613507	2.75E-16	9.41E-15
572	PRDM12	0.339580878	2.77E-16	9.46E-15
573	POGLUT3	-0.339489773	2.83E-16	9.62E-15
574	SPRED3	0.339483524	2.83E-16	9.62E-15
575	KRTAP5-1	0.33931359	2.93E-16	9.96E-15
576	CNN1	-0.339241351	2.98E-16	1.01E-14
577	SGO2	0.338793277	3.28E-16	1.11E-14
578	PRIMA1	-0.338479627	3.50E-16	1.18E-14
579	ZNF138	0.337967208	3.90E-16	1.32E-14
580	CFL2	-0.337958926	3.91E-16	1.32E-14
581	PJA2	-0.337824985	4.02E-16	1.35E-14
582	SEC14L6	-0.337799384	4.04E-16	1.36E-14
583	ZNF655	-0.337560794	4.25E-16	1.42E-14
584	TARBP1	0.337514608	4.29E-16	1.44E-14
585	ADAD2	-0.337214577	4.57E-16	1.53E-14
586	CLDN15	0.337151198	4.64E-16	1.54E-14
587	ACACB	-0.337131499	4.66E-16	1.55E-14
588	INTS8	0.336982215	4.80E-16	1.59E-14
589	RNF175	-0.336777946	5.02E-16	1.66E-14
590	SLC47A1	-0.336732916	5.06E-16	1.68E-14
591	H2BU1	0.336690797	5.11E-16	1.69E-14
592	DAZAP1	0.336689358	5.11E-16	1.69E-14
593	BCAS3	-0.336624624	5.18E-16	1.71E-14
594	PGAP1	-0.3366036	5.20E-16	1.71E-14
595	CYB5R2	-0.336308798	5.54E-16	1.82E-14
596	MAMDC2	-0.336297915	5.55E-16	1.82E-14
597	ZNF154	-0.336272221	5.58E-16	1.82E-14
598	RIPK2	0.336072	5.82E-16	1.90E-14
599	EOGT	-0.336052881	5.84E-16	1.90E-14
600	CDH24	0.335981381	5.93E-16	1.93E-14
601	NCAPG	0.335970811	5.94E-16	1.93E-14
602	TBC1D31	0.335959978	5.96E-16	1.93E-14
603	RAB40A	-0.335954565	5.96E-16	1.93E-14
604	ZNF251	0.335902246	6.03E-16	1.95E-14
605	DENND2B	-0.335791526	6.17E-16	1.99E-14
606	ODF2	0.335598614	6.43E-16	2.07E-14
607	GJB5	-0.335581687	6.45E-16	2.07E-14
608	GLCE	-0.335403812	6.70E-16	2.15E-14
609	TCN2	-0.335354351	6.77E-16	2.17E-14
610	DNAJC9	0.335280922	6.87E-16	2.20E-14
611	RPL17	0.335278729	6.87E-16	2.20E-14
612	ASNS	0.335278218	6.87E-16	2.20E-14
613	MTFR2	0.335113829	7.11E-16	2.27E-14
614	PRKN	-0.335089836	7.15E-16	2.27E-14
615	TSLP	-0.335072545	7.18E-16	2.28E-14
616	CREBZF	0.334953044	7.36E-16	2.33E-14
617	ZNF783	0.334944193	7.37E-16	2.33E-14
618	SKA1	0.334867283	7.49E-16	2.37E-14
619	NOP58	0.334827093	7.55E-16	2.38E-14
620	AOC3	-0.334790921	7.61E-16	2.40E-14
621	PTPN14	-0.334758821	7.66E-16	2.41E-14
622	C12orf76	0.334649301	7.84E-16	2.46E-14
623	BMERB1	-0.334365042	8.32E-16	2.61E-14
624	RPL30	0.334333065	8.38E-16	2.62E-14
625	SNX8	0.334332673	8.38E-16	2.62E-14
626	ARL6IP1	0.334018647	8.94E-16	2.79E-14
627	ADH5	-0.333891995	9.18E-16	2.86E-14
628	TSHZ3	-0.33386426	9.24E-16	2.87E-14
629	LACC1	-0.333751823	9.46E-16	2.93E-14
630	FBXL6	0.333719701	9.52E-16	2.95E-14
631	SS18L1	0.333683834	9.59E-16	2.97E-14
632	MPZL2	-0.333602114	9.76E-16	3.01E-14
633	TEDC2	0.333402615	1.02E-15	3.14E-14
634	ADPRH	-0.333333937	1.03E-15	3.18E-14
635	ARHGEF9	-0.333328613	1.03E-15	3.18E-14
636	HASPIN	0.333286905	1.04E-15	3.20E-14
637	GDI1	0.333244547	1.05E-15	3.22E-14
638	HSPD1	0.33300682	1.10E-15	3.38E-14
639	ITGB3	-0.332957532	1.12E-15	3.41E-14
640	CCNE2	0.332904204	1.13E-15	3.44E-14
641	STARD8	-0.332743164	1.17E-15	3.55E-14
642	HNRNPK	0.332707695	1.17E-15	3.57E-14
643	UQCRHL	0.332633101	1.19E-15	3.62E-14
644	PRSS27	0.33247559	1.23E-15	3.74E-14
645	ARHGEF4	-0.332451807	1.24E-15	3.75E-14
646	TMEM158	-0.332406403	1.25E-15	3.78E-14
647	TAF3	-0.332402431	1.25E-15	3.78E-14
648	SEPTIN10	-0.332394191	1.25E-15	3.78E-14
649	IRAG1	-0.332302147	1.28E-15	3.84E-14
650	TMIE	-0.332224047	1.30E-15	3.90E-14
651	ERC1	-0.332187618	1.31E-15	3.92E-14
652	ELK1	0.332129526	1.32E-15	3.97E-14
653	MROH8	-0.332101493	1.33E-15	3.98E-14
654	KIF4A	0.331935844	1.38E-15	4.11E-14
655	CCDC89	-0.331830912	1.41E-15	4.20E-14
656	E2F1	0.331627805	1.47E-15	4.37E-14
657	CRIP3	-0.331593793	1.48E-15	4.40E-14
658	ID4	-0.331564635	1.49E-15	4.42E-14
659	HMGB3	0.331519208	1.50E-15	4.45E-14
660	SNAI2	-0.331212853	1.60E-15	4.73E-14
661	CDK16	0.331130566	1.63E-15	4.81E-14
662	ADAMTS5	-0.330936971	1.69E-15	5.00E-14
663	ARMCX2	-0.330806986	1.74E-15	5.12E-14
664	SYTL3	-0.330778653	1.75E-15	5.15E-14
665	ANO8	0.330331532	1.92E-15	5.64E-14
666	LUC7L2	0.330150349	1.99E-15	5.84E-14
667	ACTN1	-0.330129528	2.00E-15	5.86E-14
668	MAML2	-0.330042285	2.04E-15	5.95E-14
669	ABCA2	0.329970731	2.07E-15	6.03E-14
670	ZNF598	0.329935048	2.08E-15	6.07E-14
671	NHS	-0.329861676	2.11E-15	6.15E-14
672	PLEKHA6	-0.329664367	2.20E-15	6.40E-14
673	WFS1	-0.32964998	2.21E-15	6.41E-14
674	SH3RF2	-0.329507811	2.27E-15	6.58E-14
675	PLA2G2C	-0.329491624	2.28E-15	6.60E-14
676	ADRA1D	-0.329411483	2.32E-15	6.70E-14
677	PPP1R12B	-0.329349077	2.35E-15	6.77E-14
678	SEPTIN5	0.329147471	2.45E-15	7.05E-14
679	FBXL19	0.328994776	2.53E-15	7.26E-14
680	TMEM132C	-0.328987308	2.53E-15	7.26E-14
681	NACC2	-0.328860141	2.60E-15	7.44E-14
682	RNF165	-0.328658687	2.71E-15	7.74E-14
683	CRYZ	-0.328499402	2.80E-15	7.99E-14
684	FAM72D	0.328497577	2.80E-15	7.99E-14
685	TACC1	-0.328476381	2.81E-15	8.00E-14
686	TCF7L1	-0.328435179	2.83E-15	8.06E-14
687	MCM10	0.328401431	2.85E-15	8.10E-14
688	SLC8A1	-0.328396441	2.85E-15	8.10E-14
689	LGI3	-0.328350711	2.88E-15	8.16E-14
690	ST6GALNAC2	-0.328263052	2.93E-15	8.30E-14
691	UHRF1	0.328228466	2.95E-15	8.35E-14
692	KIF18A	0.328181066	2.98E-15	8.41E-14
693	ZNF843	-0.328166137	2.99E-15	8.43E-14
694	SPON1	-0.328097803	3.03E-15	8.53E-14
695	INSYN2B	-0.327941554	3.13E-15	8.80E-14
696	OGN	-0.327715611	3.28E-15	9.20E-14
697	DPP4	-0.327667302	3.31E-15	9.28E-14
698	HOXC4	0.32763255	3.34E-15	9.33E-14
699	NCS1	-0.327589103	3.37E-15	9.40E-14
700	ZNF668	0.327532076	3.41E-15	9.49E-14
701	MSI1	0.327458661	3.46E-15	9.62E-14
702	SNX7	-0.327179923	3.66E-15	1.02E-13
703	ZBTB38	-0.327160958	3.67E-15	1.02E-13
704	KLF8	-0.327135633	3.69E-15	1.02E-13
705	TEAD1	-0.327085095	3.73E-15	1.03E-13
706	RAB7B	-0.326904024	3.87E-15	1.07E-13
707	PABPC1	0.32684427	3.92E-15	1.08E-13
708	ZNF454	-0.326774412	3.97E-15	1.10E-13
709	OR7C1	-0.326413588	4.27E-15	1.18E-13
710	NUP85	0.326363816	4.32E-15	1.19E-13
711	FAM229B	-0.326250919	4.42E-15	1.21E-13
712	AQP5	-0.326127815	4.53E-15	1.24E-13
713	BBS2	-0.326020364	4.63E-15	1.27E-13
714	C6orf89	-0.325990588	4.66E-15	1.27E-13
715	HOXD12	-0.325865106	4.78E-15	1.30E-13
716	TRIM6	-0.325863048	4.78E-15	1.30E-13
717	NOTCH3	0.325853291	4.79E-15	1.30E-13
718	ZMYND19	0.325820105	4.82E-15	1.31E-13
719	ABCC5	0.325762563	4.88E-15	1.32E-13
720	CCNB2	0.325751473	4.89E-15	1.33E-13
721	KITLG	-0.32568755	4.95E-15	1.34E-13
722	HELQ	-0.325592798	5.05E-15	1.36E-13
723	TCF3	0.325573858	5.07E-15	1.37E-13
724	PDE1C	-0.325521048	5.12E-15	1.38E-13
725	GABRD	0.325349593	5.30E-15	1.43E-13
726	NEK2	0.325347575	5.30E-15	1.43E-13
727	NOC2L	0.325312457	5.34E-15	1.43E-13
728	CD59	-0.325301345	5.35E-15	1.44E-13
729	FZD1	-0.325272723	5.38E-15	1.44E-13
730	CLSPN	0.325222463	5.44E-15	1.45E-13
731	GJA1	-0.325124662	5.55E-15	1.48E-13
732	FBXO45	0.325030621	5.65E-15	1.51E-13
733	KLHL36	-0.324879402	5.83E-15	1.55E-13
734	TIMELESS	0.324746942	5.99E-15	1.59E-13
735	EDNRA	-0.324727309	6.01E-15	1.60E-13
736	BEND3	0.324601722	6.16E-15	1.63E-13
737	GPC2	0.32459412	6.17E-15	1.64E-13
738	LAMB3	-0.324477581	6.32E-15	1.67E-13
739	UAP1L1	0.324433592	6.38E-15	1.68E-13
740	FBLIM1	-0.324359569	6.47E-15	1.71E-13
741	ACTA2	-0.324221197	6.66E-15	1.75E-13
742	PPP1R12A	-0.323997031	6.96E-15	1.83E-13
743	EXO1	0.323837466	7.19E-15	1.89E-13
744	EME1	0.323685834	7.41E-15	1.94E-13
745	GCNT2	-0.323669532	7.44E-15	1.95E-13
746	NEURL1B	-0.32363643	7.49E-15	1.96E-13
747	NLRP14	-0.323621053	7.51E-15	1.96E-13
748	P2RX1	-0.323604394	7.53E-15	1.97E-13
749	SLC26A1	0.323577001	7.58E-15	1.97E-13
750	GSTM3	-0.323473355	7.73E-15	2.01E-13
751	SEMA3A	-0.32345787	7.76E-15	2.02E-13
752	ARHGAP23	-0.323421596	7.81E-15	2.03E-13
753	S100A14	-0.323277818	8.04E-15	2.09E-13
754	LPCAT1	0.323246609	8.09E-15	2.10E-13
755	APOBEC3F	-0.322908496	8.66E-15	2.24E-13
756	HMGB2	0.32282197	8.81E-15	2.28E-13
757	MAP1LC3B	-0.322813459	8.83E-15	2.28E-13
758	PIAS1	-0.322777413	8.89E-15	2.29E-13
759	ZFAND1	0.32275245	8.94E-15	2.30E-13
760	RAD54L	0.322640011	9.14E-15	2.35E-13
761	ALDOA	0.322403167	9.58E-15	2.46E-13
762	RBM15B	0.322334509	9.71E-15	2.49E-13
763	CSRNP3	-0.322292425	9.80E-15	2.51E-13
764	LRP4	-0.322262694	9.85E-15	2.52E-13
765	ELP3	-0.322189651	1.00E-14	2.55E-13
766	DIAPH3	0.322186155	1.00E-14	2.55E-13
767	RNFT2	0.322170007	1.00E-14	2.55E-13
768	EDA2R	-0.322124057	1.01E-14	2.57E-13
769	ACP7	-0.322058015	1.03E-14	2.61E-13
770	NOS1	-0.321971298	1.04E-14	2.65E-13
771	CAP2	-0.321911873	1.06E-14	2.68E-13
772	ULBP1	0.321872958	1.07E-14	2.69E-13
773	FOXI2	-0.321724905	1.10E-14	2.77E-13
774	SBSPON	-0.321632243	1.12E-14	2.82E-13
775	B3GNT9	-0.321549752	1.14E-14	2.86E-13
776	CKS2	0.321451705	1.16E-14	2.91E-13
777	B4GALNT4	0.321418082	1.17E-14	2.93E-13
778	STARD4	-0.321264995	1.20E-14	3.02E-13
779	TRAF7	0.321255889	1.20E-14	3.02E-13
780	TIGD3	0.321243613	1.21E-14	3.02E-13
781	ZNF853	-0.321194238	1.22E-14	3.05E-13
782	NDP	-0.321191931	1.22E-14	3.05E-13
783	KLHL17	0.321104227	1.24E-14	3.09E-13
784	PABPN1	0.321062304	1.25E-14	3.12E-13
785	ANKRD45	-0.32097004	1.27E-14	3.17E-13
786	CHRM1	-0.320919755	1.29E-14	3.20E-13
787	NRK	-0.320903567	1.29E-14	3.20E-13
788	CYP3A5	-0.320808575	1.32E-14	3.26E-13
789	SEC23A	-0.320726122	1.34E-14	3.31E-13
790	RHOF	0.320716863	1.34E-14	3.31E-13
791	DDX24	-0.320490263	1.40E-14	3.46E-13
792	RBPMS2	-0.320485669	1.40E-14	3.46E-13
793	MUS81	0.320423813	1.42E-14	3.50E-13
794	PRPH2	-0.32033864	1.45E-14	3.55E-13
795	CCSER2	-0.32029637	1.46E-14	3.58E-13
796	GPR156	-0.320293664	1.46E-14	3.58E-13
797	ILF3	0.320217157	1.48E-14	3.63E-13
798	KMT5C	0.320216992	1.48E-14	3.63E-13
799	ALDH3A2	-0.319942748	1.56E-14	3.82E-13
800	ACP3	-0.31979881	1.61E-14	3.92E-13
801	SRPX	-0.319779832	1.61E-14	3.93E-13
802	CLIP3	-0.31975847	1.62E-14	3.95E-13
803	NSMCE2	0.319697228	1.64E-14	3.99E-13
804	NMUR1	-0.319598912	1.67E-14	4.06E-13
805	DDIAS	0.31952302	1.70E-14	4.12E-13
806	CAVIN1	-0.319368757	1.75E-14	4.24E-13
807	NUDT19	0.319361908	1.75E-14	4.24E-13
808	VSTM4	-0.31936027	1.75E-14	4.24E-13
809	TTC23	-0.319342998	1.76E-14	4.25E-13
810	PLXDC1	0.319313295	1.77E-14	4.27E-13
811	TUBB3	0.319212919	1.81E-14	4.35E-13
812	METTL24	-0.319194712	1.81E-14	4.36E-13
813	ANLN	0.319110205	1.84E-14	4.42E-13
814	TMEM117	-0.319109813	1.84E-14	4.42E-13
815	TBC1D1	-0.319093028	1.85E-14	4.43E-13
816	APH1A	0.319000136	1.88E-14	4.50E-13
817	KCNMA1	-0.3187798	1.97E-14	4.70E-13
818	KCNK9	0.318758833	1.98E-14	4.71E-13
819	SUN1	0.318715963	1.99E-14	4.75E-13
820	KANK2	-0.318641876	2.02E-14	4.81E-13
821	LEMD2	0.318630607	2.03E-14	4.82E-13
822	DDX39A	0.318618394	2.03E-14	4.82E-13
823	BNIPL	-0.318394178	2.12E-14	5.03E-13
824	EMILIN3	-0.318356955	2.14E-14	5.06E-13
825	VSNL1	-0.318344127	2.14E-14	5.07E-13
826	MYBL2	0.318339591	2.15E-14	5.07E-13
827	TDP2	-0.318239592	2.19E-14	5.16E-13
828	HRH2	-0.318192451	2.21E-14	5.21E-13
829	MPHOSPH8	-0.318177367	2.21E-14	5.21E-13
830	FAM72C	0.318159902	2.22E-14	5.23E-13
831	WBP4	-0.318148357	2.23E-14	5.23E-13
832	DSCC1	0.318003858	2.29E-14	5.38E-13
833	ZBTB7C	-0.317671001	2.45E-14	5.73E-13
834	CNOT9	0.31767045	2.45E-14	5.73E-13
835	IQCA1	-0.317510082	2.52E-14	5.90E-13
836	CLVS2	-0.317348229	2.61E-14	6.09E-13
837	HERPUD1	-0.317334538	2.61E-14	6.09E-13
838	B3GNT4	0.317269837	2.65E-14	6.16E-13
839	RCC2	0.317159972	2.70E-14	6.29E-13
840	FAM189A1	0.31713903	2.72E-14	6.31E-13
841	DNAJB4	-0.316939764	2.82E-14	6.55E-13
842	PCYOX1	-0.316925483	2.83E-14	6.56E-13
843	RAVER2	-0.316912491	2.84E-14	6.57E-13
844	MAD2L1	0.316740405	2.94E-14	6.79E-13
845	DCHS2	-0.316677776	2.97E-14	6.86E-13
846	FAM9B	-0.316479742	3.09E-14	7.13E-13
847	TGFB1I1	-0.316340378	3.17E-14	7.32E-13
848	PPARGC1B	-0.316331593	3.18E-14	7.32E-13
849	KCNQ5	-0.316328306	3.18E-14	7.32E-13
850	NFYA	0.316198797	3.26E-14	7.49E-13
851	TATDN1	0.316054008	3.36E-14	7.70E-13
852	CLK2	0.315805388	3.52E-14	8.07E-13
853	SRF	-0.31577662	3.54E-14	8.11E-13
854	LPP	-0.315764956	3.55E-14	8.12E-13
855	KCNS2	-0.315718119	3.58E-14	8.18E-13
856	YWHAZ	0.315702414	3.60E-14	8.20E-13
857	ENSA	0.315660945	3.62E-14	8.25E-13
858	SLC24A3	-0.315470731	3.76E-14	8.56E-13
859	CCDC60	-0.31544008	3.78E-14	8.60E-13
860	PUS7	0.315421389	3.80E-14	8.62E-13
861	ZFP62	0.315283323	3.90E-14	8.84E-13
862	CMTM5	-0.315225087	3.95E-14	8.93E-13
863	FAM181B	-0.315039954	4.09E-14	9.25E-13
864	MTBP	0.315036722	4.09E-14	9.25E-13
865	ZWINT	0.315032452	4.10E-14	9.25E-13
866	SLC12A4	-0.314914204	4.19E-14	9.45E-13
867	IL1RL2	-0.314855071	4.24E-14	9.54E-13
868	HNRNPL	0.314728999	4.34E-14	9.77E-13
869	FOXM1	0.314676862	4.39E-14	9.86E-13
870	STRBP	0.314673031	4.39E-14	9.86E-13
871	SAMD12	-0.314651088	4.41E-14	9.88E-13
872	SPATC1	0.314637173	4.42E-14	9.90E-13
873	TMEM183A	0.31450311	4.54E-14	1.01E-12
874	FXYD6	-0.314446761	4.59E-14	1.02E-12
875	OPTC	-0.314335138	4.69E-14	1.05E-12
876	ZNF263	0.314298835	4.72E-14	1.05E-12
877	C3orf80	0.314297874	4.72E-14	1.05E-12
878	ATE1	-0.314214589	4.80E-14	1.07E-12
879	AIMP2	0.314199418	4.81E-14	1.07E-12
880	PAM16	0.314175141	4.84E-14	1.07E-12
881	ADD1	-0.314168838	4.84E-14	1.07E-12
882	MICU3	-0.314053097	4.95E-14	1.10E-12
883	MPV17L	-0.313945978	5.06E-14	1.12E-12
884	FZD7	-0.313855815	5.15E-14	1.14E-12
885	SECISBP2	0.313846769	5.15E-14	1.14E-12
886	ZNF623	0.313766331	5.24E-14	1.15E-12
887	GGA2	-0.313693604	5.31E-14	1.17E-12
888	GSC	0.313675894	5.33E-14	1.17E-12
889	TRIM29	-0.313560144	5.45E-14	1.20E-12
890	ZNF721	0.313541657	5.47E-14	1.20E-12
891	NT5E	-0.31350535	5.51E-14	1.21E-12
892	ZNF419	0.313467967	5.55E-14	1.21E-12
893	F2R	0.313363076	5.66E-14	1.24E-12
894	TFAP4	0.313275251	5.76E-14	1.26E-12
895	RRS1	0.313210258	5.83E-14	1.27E-12
896	CDK1	0.31320516	5.84E-14	1.27E-12
897	TLN1	-0.313197332	5.84E-14	1.27E-12
898	MSRA	-0.313057429	6.00E-14	1.31E-12
899	GALNT5	-0.312893043	6.20E-14	1.35E-12
900	PINLYP	-0.312869912	6.23E-14	1.35E-12
901	IRAK3	-0.312852452	6.25E-14	1.35E-12
902	FBXL22	-0.312646793	6.50E-14	1.41E-12
903	SMYD4	-0.312624587	6.53E-14	1.41E-12
904	NLGN4Y	-0.312530196	6.65E-14	1.44E-12
905	CEP72	0.312514479	6.67E-14	1.44E-12
906	SNRPA1	0.312511757	6.67E-14	1.44E-12
907	DCST1	0.312395769	6.82E-14	1.47E-12
908	B3GNT8	-0.312376549	6.85E-14	1.47E-12
909	AC000093.1	0.312337485	6.90E-14	1.48E-12
910	ZNF488	-0.312306495	6.94E-14	1.49E-12
911	DGKG	-0.312251949	7.01E-14	1.50E-12
912	RELL2	0.312248711	7.02E-14	1.50E-12
913	TRAIP	0.31217264	7.12E-14	1.52E-12
914	RBFOX2	-0.31210662	7.21E-14	1.54E-12
915	ESCO2	0.312100265	7.22E-14	1.54E-12
916	SMTN	-0.312074969	7.25E-14	1.55E-12
917	PTCHD1	-0.31201787	7.33E-14	1.56E-12
918	ZNF3	0.312004865	7.35E-14	1.56E-12
919	METTL6	0.311848889	7.58E-14	1.61E-12
920	TTK	0.311780014	7.68E-14	1.63E-12
921	FAM219A	0.311776061	7.68E-14	1.63E-12
922	PDE7B	-0.311773385	7.69E-14	1.63E-12
923	ZFP41	0.311612943	7.93E-14	1.68E-12
924	KIF18B	0.311499133	8.10E-14	1.71E-12
925	EME2	0.311404709	8.25E-14	1.74E-12
926	GPR137C	0.311338652	8.36E-14	1.76E-12
927	RTL5	-0.311304357	8.41E-14	1.77E-12
928	TAF1D	0.311300684	8.42E-14	1.77E-12
929	SLC1A6	-0.311221976	8.55E-14	1.80E-12
930	APBB1	-0.311202659	8.58E-14	1.80E-12
931	TBL1X	-0.311195139	8.59E-14	1.80E-12
932	ANO4	-0.311171383	8.63E-14	1.81E-12
933	SNX33	-0.311043928	8.84E-14	1.85E-12
934	NAA40	0.311038407	8.85E-14	1.85E-12
935	EPHA10	0.310993639	8.93E-14	1.86E-12
936	LSAMP	-0.310958748	8.99E-14	1.87E-12
937	TRIM9	-0.310932354	9.03E-14	1.88E-12
938	EHD2	-0.310637387	9.56E-14	1.99E-12
939	ZNF862	0.310477972	9.85E-14	2.05E-12
940	PALLD	-0.31030797	1.02E-13	2.11E-12
941	GRIPAP1	0.310246793	1.03E-13	2.14E-12
942	CPED1	-0.310171464	1.04E-13	2.16E-12
943	P2RY2	-0.310096519	1.06E-13	2.19E-12
944	LARP1	0.310078427	1.06E-13	2.20E-12
945	DDX55	0.310059928	1.07E-13	2.20E-12
946	CDK4	0.310002361	1.08E-13	2.23E-12
947	TRAP1	0.309917666	1.10E-13	2.26E-12
948	TCEAL1	-0.309909133	1.10E-13	2.26E-12
949	MBTPS1	-0.309813486	1.12E-13	2.30E-12
950	VEZF1	-0.309806941	1.12E-13	2.30E-12
951	HMGCLL1	-0.30979996	1.12E-13	2.30E-12
952	LIMK1	0.309773576	1.13E-13	2.31E-12
953	RNASEL	-0.309753759	1.13E-13	2.32E-12
954	NR2C2AP	0.309645791	1.15E-13	2.36E-12
955	RHEBL1	0.309508401	1.19E-13	2.42E-12
956	AJM1	0.309454361	1.20E-13	2.45E-12
957	GLDN	-0.309430732	1.20E-13	2.45E-12
958	TLR3	-0.309423933	1.20E-13	2.45E-12
959	PLK4	0.309372189	1.22E-13	2.48E-12
960	KRT23	-0.309299882	1.23E-13	2.51E-12
961	SORT1	-0.309267446	1.24E-13	2.52E-12
962	METTL3	0.308891809	1.33E-13	2.70E-12
963	SLC18A2	-0.308799808	1.36E-13	2.75E-12
964	USP44	-0.308736744	1.37E-13	2.78E-12
965	ARHGAP33	0.308580287	1.41E-13	2.86E-12
966	CYRIB	0.308518987	1.43E-13	2.89E-12
967	PABPC4L	-0.308318118	1.49E-13	3.00E-12
968	GPSM1	0.308266252	1.50E-13	3.03E-12
969	EMP2	-0.308152808	1.53E-13	3.09E-12
970	NTF3	-0.308092809	1.55E-13	3.12E-12
971	RBPJ	-0.308040531	1.57E-13	3.15E-12
972	GPX2	-0.307859409	1.62E-13	3.25E-12
973	EFNA2	0.307858852	1.62E-13	3.25E-12
974	CDKL1	-0.307821351	1.63E-13	3.27E-12
975	APP	-0.307693664	1.67E-13	3.35E-12
976	NRG1	-0.307539878	1.72E-13	3.44E-12
977	RAD51AP1	0.307385713	1.77E-13	3.54E-12
978	EIF4EBP2	-0.307381496	1.77E-13	3.54E-12
979	MTA1	0.307358616	1.78E-13	3.55E-12
980	FEZ1	-0.307223653	1.83E-13	3.64E-12
981	ACO1	-0.307187662	1.84E-13	3.66E-12
982	ALDH1L2	-0.307185953	1.84E-13	3.66E-12
983	PIP5K1C	-0.307169156	1.85E-13	3.67E-12
984	DRAXIN	0.30704201	1.89E-13	3.75E-12
985	SRCIN1	0.30698945	1.91E-13	3.79E-12
986	SSX2IP	-0.30697896	1.91E-13	3.79E-12
987	DIPK1B	0.306955344	1.92E-13	3.80E-12
988	C1orf43	0.306738945	2.00E-13	3.96E-12
989	FTH1	0.306538404	2.08E-13	4.10E-12
990	AVPI1	-0.306466634	2.11E-13	4.16E-12
991	PDGFB	0.306378972	2.14E-13	4.22E-12
992	TMEM184A	0.306355361	2.15E-13	4.24E-12
993	CDR2L	0.306325945	2.16E-13	4.25E-12
994	NFS1	0.306311688	2.17E-13	4.26E-12
995	RHOB	-0.306304831	2.17E-13	4.26E-12
996	UBE2Q1	0.30625055	2.20E-13	4.30E-12
997	QPRT	-0.306129897	2.25E-13	4.40E-12
998	IRAK1	0.306010412	2.30E-13	4.49E-12
999	CHST3	-0.305989882	2.31E-13	4.50E-12
1000	PTEN	-0.305787915	2.39E-13	4.67E-12
1001	GIPC2	-0.30576705	2.40E-13	4.69E-12
1002	TANGO6	-0.305692763	2.44E-13	4.75E-12
1003	SHMT2	0.305528056	2.51E-13	4.89E-12
1004	GNL2	0.305507503	2.52E-13	4.91E-12
1005	DNAJA3	0.305477629	2.54E-13	4.93E-12
1006	SLITRK6	-0.305454688	2.55E-13	4.95E-12
1007	DOT1L	0.30535729	2.60E-13	5.03E-12
1008	NR3C1	-0.305277434	2.64E-13	5.10E-12
1009	KATNAL1	-0.30526242	2.64E-13	5.11E-12
1010	NAP1L5	-0.305104822	2.72E-13	5.26E-12
1011	SCN5A	-0.305092346	2.73E-13	5.27E-12
1012	GRINA	0.304998724	2.78E-13	5.35E-12
1013	PNCK	-0.304865233	2.85E-13	5.48E-12
1014	KBTBD13	-0.304496174	3.05E-13	5.87E-12
1015	PTP4A2	-0.304416121	3.10E-13	5.95E-12
1016	FANCF	0.304386009	3.11E-13	5.98E-12
1017	RRAS	-0.30434274	3.14E-13	6.02E-12
1018	CCDC136	-0.304302381	3.16E-13	6.06E-12
1019	AL136295.5	0.304272062	3.18E-13	6.09E-12
1020	MOB3C	-0.304239517	3.20E-13	6.12E-12
1021	TESMIN	0.30420057	3.22E-13	6.16E-12
1022	GOLGA2	0.304168166	3.24E-13	6.19E-12
1023	CTTNBP2	-0.304090343	3.29E-13	6.28E-12
1024	CDT1	0.304065364	3.31E-13	6.30E-12
1025	TEX22	0.303950861	3.38E-13	6.43E-12
1026	VHL	0.303938646	3.38E-13	6.44E-12
1027	DSCAML1	-0.303927339	3.39E-13	6.45E-12
1028	FANCB	0.303921011	3.40E-13	6.45E-12
1029	GNG5	0.303827351	3.45E-13	6.55E-12
1030	SLBP	0.30379986	3.47E-13	6.58E-12
1031	MYEF2	0.303769089	3.49E-13	6.61E-12
1032	LSM11	-0.303760562	3.50E-13	6.62E-12
1033	PTGIR	0.303657752	3.57E-13	6.74E-12
1034	MYZAP	-0.303608122	3.60E-13	6.79E-12
1035	LIPE	-0.30358229	3.62E-13	6.82E-12
1036	ITGBL1	0.303513217	3.66E-13	6.90E-12
1037	JAM3	-0.303457908	3.70E-13	6.97E-12
1038	PARP2	0.303110924	3.95E-13	7.42E-12
1039	ORC1	0.303099758	3.96E-13	7.43E-12
1040	NEXN	-0.303058909	3.99E-13	7.48E-12
1041	FLRT3	-0.303026453	4.01E-13	7.52E-12
1042	ULK3	0.30301619	4.02E-13	7.53E-12
1043	SLC25A33	0.302916565	4.09E-13	7.66E-12
1044	MYL9	-0.30288705	4.12E-13	7.69E-12
1045	RBPMS	-0.30284924	4.14E-13	7.74E-12
1046	ADGRG1	-0.302847976	4.14E-13	7.74E-12
1047	GINS4	0.302827273	4.16E-13	7.76E-12
1048	WASF1	0.302792247	4.19E-13	7.80E-12
1049	NXN	-0.302758654	4.21E-13	7.84E-12
1050	DIS3	-0.302743579	4.23E-13	7.86E-12
1051	TRO	-0.302676266	4.28E-13	7.95E-12
1052	GLRA4	-0.302644827	4.30E-13	7.99E-12
1053	CMC1	0.302632685	4.31E-13	8.00E-12
1054	OTUD6B	0.30249904	4.42E-13	8.19E-12
1055	MPO	-0.302348155	4.55E-13	8.41E-12
1056	MASTL	0.302305923	4.58E-13	8.47E-12
1057	HAPLN2	-0.302094533	4.77E-13	8.80E-12
1058	ARL8A	0.302049318	4.81E-13	8.87E-12
1059	SLC25A22	0.302036462	4.82E-13	8.88E-12
1060	NUP107	0.301972565	4.87E-13	8.98E-12
1061	OGFRL1	-0.301838925	5.00E-13	9.19E-12
1062	ANTXR2	-0.301796912	5.04E-13	9.26E-12
1063	TECPR2	-0.301731927	5.10E-13	9.36E-12
1064	AFAP1L2	-0.301698777	5.13E-13	9.41E-12
1065	AGK	0.301672198	5.15E-13	9.44E-12
1066	MCM4	0.301509628	5.31E-13	9.72E-12
1067	PITPNC1	-0.301486638	5.33E-13	9.76E-12
1068	GRPEL2	0.301471073	5.35E-13	9.77E-12
1069	ZNF664	0.301426729	5.39E-13	9.85E-12
1070	MEIS1	-0.301335037	5.48E-13	1.00E-11
1071	CDCA2	0.301278786	5.54E-13	1.01E-11
1072	DNMT3A	0.301242319	5.58E-13	1.02E-11
1073	GATA3	-0.301130333	5.69E-13	1.04E-11
1074	GCOM1	-0.301100446	5.73E-13	1.04E-11
1075	MTMR8	-0.301041572	5.79E-13	1.05E-11
1076	ENY2	0.300993971	5.84E-13	1.06E-11
1077	TMEM106C	0.300960072	5.88E-13	1.07E-11
1078	UBAP2L	0.300951019	5.89E-13	1.07E-11
1079	HNRNPF	0.300950496	5.89E-13	1.07E-11
1080	TIGD1	0.300910761	5.93E-13	1.07E-11
1081	SLC39A1	0.300898745	5.94E-13	1.07E-11
1082	GAS2L3	0.300824799	6.02E-13	1.09E-11
1083	PBXIP1	-0.300811451	6.04E-13	1.09E-11
1084	KCNJ8	-0.300698396	6.17E-13	1.11E-11
1085	TES	-0.30067117	6.20E-13	1.11E-11
1086	MCM7	0.300632049	6.24E-13	1.12E-11
1087	SNCG	-0.300626131	6.25E-13	1.12E-11
1088	MAL	-0.30061366	6.26E-13	1.12E-11
1089	MARK2	0.300517022	6.38E-13	1.14E-11
1090	GLI3	-0.300451015	6.45E-13	1.16E-11
1091	SIX4	0.300416925	6.49E-13	1.16E-11
1092	TMEM169	-0.30039366	6.52E-13	1.17E-11
1093	LRFN1	0.300327007	6.60E-13	1.18E-11
1094	CENPK	0.300319818	6.61E-13	1.18E-11
1095	CHIC1	-0.300016473	6.99E-13	1.25E-11
1096	CHAF1A	0.299907593	7.13E-13	1.27E-11
1097	ZNF605	0.299899165	7.14E-13	1.27E-11
1098	KCTD1	-0.299856685	7.20E-13	1.28E-11
1099	PRR7	0.29983715	7.22E-13	1.28E-11
1100	ADGRF3	-0.299807109	7.26E-13	1.29E-11
1101	ALAD	-0.299773991	7.31E-13	1.30E-11
1102	TRMT12	0.299632367	7.50E-13	1.33E-11
1103	CCDC181	-0.299539048	7.63E-13	1.35E-11
1104	FGFR2	-0.299538783	7.63E-13	1.35E-11
1105	MAZ	0.299509429	7.67E-13	1.36E-11
1106	CCT2	0.299444196	7.76E-13	1.37E-11
1107	CYB5B	-0.299409887	7.81E-13	1.38E-11
1108	TRIM52	0.299388278	7.84E-13	1.38E-11
1109	CTNNAL1	0.299292742	7.98E-13	1.40E-11
1110	MINDY1	-0.29927398	8.01E-13	1.41E-11
1111	ACSL4	-0.299267044	8.02E-13	1.41E-11
1112	NTRK3	-0.299266128	8.02E-13	1.41E-11
1113	UNKL	0.299126116	8.23E-13	1.44E-11
1114	AP4S1	-0.299081654	8.30E-13	1.45E-11
1115	ZMIZ2	0.298998433	8.42E-13	1.47E-11
1116	VIT	-0.29899054	8.44E-13	1.48E-11
1117	MPP6	0.298766417	8.79E-13	1.54E-11
1118	GRIA3	-0.298644453	8.99E-13	1.57E-11
1119	SLC19A2	0.298459314	9.29E-13	1.62E-11
1120	ZCCHC24	-0.298452612	9.31E-13	1.62E-11
1121	HSPA9	0.298392946	9.41E-13	1.64E-11
1122	KIAA1614	-0.298358111	9.47E-13	1.65E-11
1123	PIGW	0.29833373	9.51E-13	1.65E-11
1124	RFC5	0.29831991	9.53E-13	1.66E-11
1125	PEX14	-0.298158784	9.82E-13	1.70E-11
1126	HSF1	0.298085635	9.95E-13	1.72E-11
1127	SUPT20HL1	-0.29800216	1.01E-12	1.75E-11
1128	DRD5	-0.29798373	1.01E-12	1.75E-11
1129	FOXF1	-0.297967245	1.02E-12	1.76E-11
1130	DDR2	-0.297951571	1.02E-12	1.76E-11
1131	HSPA14	0.297915598	1.03E-12	1.77E-11
1132	PRKG1	-0.297902781	1.03E-12	1.77E-11
1133	VPS39	-0.297895265	1.03E-12	1.77E-11
1134	SYCE2	0.297869729	1.03E-12	1.78E-11
1135	SPNS1	0.297808179	1.05E-12	1.80E-11
1136	ANKRD65	-0.297804534	1.05E-12	1.80E-11
1137	RARB	-0.297768599	1.05E-12	1.81E-11
1138	ATG5	-0.297728772	1.06E-12	1.82E-11
1139	NAV2	-0.297727317	1.06E-12	1.82E-11
1140	ARMH3	-0.297681872	1.07E-12	1.83E-11
1141	RBM39	0.297624295	1.08E-12	1.85E-11
1142	KIAA0513	-0.297610394	1.08E-12	1.85E-11
1143	FAM120AOS	0.297582865	1.09E-12	1.86E-11
1144	C1QTNF1	-0.297537574	1.10E-12	1.88E-11
1145	ACTL6A	0.297452686	1.12E-12	1.90E-11
1146	TMEM70	0.297434199	1.12E-12	1.91E-11
1147	MRPL13	0.297397127	1.13E-12	1.92E-11
1148	C16orf74	-0.297210451	1.17E-12	1.98E-11
1149	CGNL1	-0.297048115	1.20E-12	2.04E-11
1150	KNOP1	0.297018277	1.21E-12	2.05E-11
1151	LRRC3B	-0.296994495	1.21E-12	2.06E-11
1152	LIMS2	-0.296984026	1.22E-12	2.06E-11
1153	CHST1	0.296938982	1.23E-12	2.07E-11
1154	KRT222	-0.296918264	1.23E-12	2.08E-11
1155	APOBEC3B	0.296909605	1.23E-12	2.08E-11
1156	PLPPR2	0.296784368	1.26E-12	2.13E-11
1157	SMAD4	-0.296737656	1.27E-12	2.14E-11
1158	HOXC6	0.296693851	1.28E-12	2.16E-11
1159	MSANTD4	-0.29667345	1.29E-12	2.17E-11
1160	TNFRSF10D	-0.296601248	1.30E-12	2.19E-11
1161	HCN3	0.296485336	1.33E-12	2.24E-11
1162	CLU	-0.296274277	1.38E-12	2.32E-11
1163	CBX4	0.296253999	1.39E-12	2.33E-11
1164	TREM2	0.296242963	1.39E-12	2.33E-11
1165	RPTOR	-0.296212058	1.40E-12	2.34E-11
1166	ITGA3	-0.296211226	1.40E-12	2.34E-11
1167	TRHDE	-0.296116763	1.42E-12	2.38E-11
1168	TAF7L	-0.296096468	1.43E-12	2.39E-11
1169	CYP7B1	-0.295958739	1.46E-12	2.44E-11
1170	COL8A1	0.295844704	1.49E-12	2.49E-11
1171	SPEG	-0.295522762	1.58E-12	2.64E-11
1172	RALA	0.295516787	1.59E-12	2.64E-11
1173	ZWILCH	0.295416615	1.61E-12	2.69E-11
1174	SPART	-0.295337827	1.64E-12	2.72E-11
1175	TMEM237	-0.295278117	1.65E-12	2.75E-11
1176	PACSIN1	0.295108929	1.71E-12	2.83E-11
1177	HOXD11	-0.295098157	1.71E-12	2.83E-11
1178	INMT	-0.295022648	1.73E-12	2.87E-11
1179	ZDHHC15	-0.29498337	1.74E-12	2.89E-11
1180	KPNB1	0.294949599	1.76E-12	2.90E-11
1181	SERPINF2	-0.294948749	1.76E-12	2.90E-11
1182	VAMP3	-0.294917984	1.77E-12	2.92E-11
1183	CSPG5	0.294855416	1.79E-12	2.95E-11
1184	LRRC56	0.294805751	1.80E-12	2.97E-11
1185	ITGA9	-0.294790312	1.81E-12	2.98E-11
1186	FNDC3A	-0.294764573	1.82E-12	2.99E-11
1187	DFFB	0.294726193	1.83E-12	3.01E-11
1188	PANX2	0.29453423	1.89E-12	3.11E-11
1189	SNX15	0.294532855	1.89E-12	3.11E-11
1190	ZC3H13	-0.294520502	1.90E-12	3.11E-11
1191	TNPO2	0.29451657	1.90E-12	3.11E-11
1192	KLC2	0.294476564	1.91E-12	3.13E-11
1193	RFC2	0.294419651	1.93E-12	3.16E-11
1194	HECTD2	-0.294399419	1.94E-12	3.17E-11
1195	ITSN1	-0.294361526	1.95E-12	3.19E-11
1196	MRPL38	0.294332114	1.96E-12	3.20E-11
1197	HR	-0.294314032	1.97E-12	3.21E-11
1198	DES	-0.294306899	1.97E-12	3.21E-11
1199	SLC26A6	0.294255578	1.99E-12	3.24E-11
1200	CCZ1	0.294244819	1.99E-12	3.24E-11
1201	NVL	0.294234367	2.00E-12	3.24E-11
1202	TPD52L1	-0.294192687	2.01E-12	3.27E-11
1203	BRD2	0.294189951	2.01E-12	3.27E-11
1204	FOXP2	-0.293977913	2.09E-12	3.39E-11
1205	ZNF367	0.293948199	2.10E-12	3.40E-11
1206	COMP	0.293940643	2.10E-12	3.41E-11
1207	TTLL6	0.293888914	2.12E-12	3.43E-11
1208	LYRM2	-0.293852441	2.14E-12	3.45E-11
1209	PRC1	0.293849586	2.14E-12	3.45E-11
1210	DMGDH	-0.293837402	2.14E-12	3.46E-11
1211	SUCLA2	-0.293817747	2.15E-12	3.47E-11
1212	DTL	0.293597403	2.24E-12	3.60E-11
1213	PLBD1	-0.293556582	2.25E-12	3.63E-11
1214	KIAA1217	-0.293554993	2.25E-12	3.63E-11
1215	E2F2	0.293526628	2.27E-12	3.64E-11
1216	WDFY2	-0.293384599	2.32E-12	3.73E-11
1217	PUM3	0.29330732	2.36E-12	3.78E-11
1218	PLLP	-0.293139076	2.43E-12	3.89E-11
1219	DMD	-0.293079041	2.46E-12	3.93E-11
1220	ARHGAP10	-0.292967463	2.50E-12	4.01E-11
1221	CD99L2	-0.292854711	2.56E-12	4.09E-11
1222	CELSR2	-0.292804706	2.58E-12	4.12E-11
1223	DDX39B	0.292730564	2.61E-12	4.17E-11
1224	EEF1D	0.292561347	2.69E-12	4.29E-11
1225	UMPS	0.29249909	2.72E-12	4.34E-11
1226	COG6	-0.292427479	2.76E-12	4.39E-11
1227	LRP1B	-0.29239006	2.78E-12	4.42E-11
1228	CAT	-0.29238067	2.78E-12	4.42E-11
1229	LGALS3	-0.29233466	2.80E-12	4.45E-11
1230	ANKRD13D	0.292217978	2.86E-12	4.54E-11
1231	ADAMTS2	0.292194337	2.87E-12	4.56E-11
1232	ITPR1	-0.292116263	2.92E-12	4.62E-11
1233	FUT4	-0.292115126	2.92E-12	4.62E-11
1234	CDH23	-0.292097928	2.92E-12	4.63E-11
1235	CCN6	-0.292069321	2.94E-12	4.65E-11
1236	PLEKHA1	-0.292068796	2.94E-12	4.65E-11
1237	STK35	0.291984987	2.98E-12	4.71E-11
1238	MARF1	-0.291860475	3.05E-12	4.81E-11
1239	NCBP2	0.29174849	3.11E-12	4.90E-11
1240	FAM117B	0.291708885	3.13E-12	4.93E-11
1241	MITD1	0.291706462	3.14E-12	4.93E-11
1242	NT5C3A	0.291664663	3.16E-12	4.96E-11
1243	LACTB2	0.291475157	3.27E-12	5.13E-11
1244	DPH2	0.291390985	3.32E-12	5.20E-11
1245	HNMT	-0.291298837	3.37E-12	5.28E-11
1246	GRIN2A	-0.291296474	3.37E-12	5.28E-11
1247	ZFPL1	0.291207548	3.43E-12	5.36E-11
1248	RHPN1	0.291198288	3.43E-12	5.37E-11
1249	CDKN2C	0.291073091	3.51E-12	5.48E-11
1250	WDR81	-0.291019158	3.54E-12	5.53E-11
1251	ZC3H12C	-0.291001515	3.55E-12	5.54E-11
1252	ARID3A	0.290851867	3.65E-12	5.69E-11
1253	PYCR1	0.290796161	3.69E-12	5.74E-11
1254	PJA1	-0.290795931	3.69E-12	5.74E-11
1255	LINC00672	-0.290647556	3.78E-12	5.88E-11
1256	NRBP2	0.290627127	3.80E-12	5.90E-11
1257	PKP3	0.290479623	3.90E-12	6.05E-11
1258	CDH8	-0.290432406	3.93E-12	6.10E-11
1259	TBX5	-0.290307702	4.02E-12	6.23E-11
1260	LZTFL1	-0.290235217	4.07E-12	6.30E-11
1261	MCFD2	-0.29022665	4.08E-12	6.31E-11
1262	TIMP3	-0.290132441	4.14E-12	6.41E-11
1263	RSPO3	-0.290120111	4.15E-12	6.42E-11
1264	CDCA4	0.29010746	4.16E-12	6.43E-11
1265	PROK1	-0.29007722	4.18E-12	6.46E-11
1266	GALNS	-0.290070039	4.19E-12	6.46E-11
1267	DMBX1	0.290011881	4.23E-12	6.52E-11
1268	RSPH3	-0.289995016	4.25E-12	6.54E-11
1269	ZNF415	-0.289962006	4.27E-12	6.57E-11
1270	LINGO2	-0.289958828	4.27E-12	6.57E-11
1271	MPL	-0.289951116	4.28E-12	6.57E-11
1272	ACAD9	0.289944231	4.28E-12	6.57E-11
1273	TUBA4A	-0.289942883	4.28E-12	6.57E-11
1274	PPM1L	-0.289840131	4.36E-12	6.69E-11
1275	LHPP	-0.289753707	4.43E-12	6.78E-11
1276	DDO	-0.289746862	4.44E-12	6.79E-11
1277	HNRNPH1	0.289737851	4.44E-12	6.79E-11
1278	ZNF513	0.28970767	4.47E-12	6.82E-11
1279	DEPDC1B	0.28967086	4.50E-12	6.86E-11
1280	BBX	-0.289609745	4.54E-12	6.93E-11
1281	PIK3C3	-0.289583385	4.57E-12	6.96E-11
1282	RNF112	-0.289561807	4.58E-12	6.98E-11
1283	RRM1	0.289471176	4.66E-12	7.08E-11
1284	NDFIP2	-0.289455062	4.67E-12	7.10E-11
1285	TARS1	0.289417729	4.70E-12	7.14E-11
1286	PIP5K1B	-0.28936251	4.75E-12	7.20E-11
1287	RSPH14	-0.289268706	4.83E-12	7.32E-11
1288	CNN2	-0.289186883	4.90E-12	7.42E-11
1289	LETM1	0.289132818	4.94E-12	7.48E-11
1290	ADGRA2	-0.289104024	4.97E-12	7.52E-11
1291	PRR16	0.289096518	4.97E-12	7.52E-11
1292	ZNF561	-0.289096288	4.97E-12	7.52E-11
1293	IL11	0.289075101	4.99E-12	7.54E-11
1294	LIN37	0.289035106	5.03E-12	7.58E-11
1295	PCDHGC3	-0.288803449	5.24E-12	7.89E-11
1296	ZNF250	0.288778028	5.26E-12	7.92E-11
1297	SLC2A5	-0.288762883	5.27E-12	7.94E-11
1298	ATP6V1C1	0.288709213	5.32E-12	8.01E-11
1299	MAPRE1	-0.288686669	5.35E-12	8.03E-11
1300	HSF2BP	0.288507388	5.52E-12	8.28E-11
1301	DVL1	0.288451931	5.57E-12	8.36E-11
1302	ADAP2	0.288447783	5.57E-12	8.36E-11
1303	MTREX	-0.288392971	5.63E-12	8.43E-11
1304	SERP2	-0.288243932	5.78E-12	8.65E-11
1305	CLCN2	0.28818053	5.84E-12	8.74E-11
1306	WDR97	0.288108126	5.92E-12	8.84E-11
1307	ZNF354A	0.28806978	5.96E-12	8.90E-11
1308	F2RL2	0.287963272	6.07E-12	9.06E-11
1309	DTNA	-0.287875951	6.16E-12	9.19E-11
1310	KCNJ15	-0.287868804	6.17E-12	9.19E-11
1311	RMI1	0.287825497	6.22E-12	9.26E-11
1312	RAB38	-0.287804441	6.24E-12	9.28E-11
1313	CCDC18	0.287744628	6.31E-12	9.37E-11
1314	PCGF5	-0.287629549	6.43E-12	9.56E-11
1315	RANBP17	0.287543523	6.53E-12	9.69E-11
1316	SCN7A	-0.287521412	6.56E-12	9.72E-11
1317	TRPC6	-0.287468098	6.62E-12	9.81E-11
1318	FHOD3	-0.287295866	6.82E-12	1.01E-10
1319	MESD	-0.287267764	6.85E-12	1.01E-10
1320	DEGS1	0.287261554	6.86E-12	1.01E-10
1321	LINGO3	0.287106653	7.05E-12	1.04E-10
1322	KLHL42	-0.287021847	7.15E-12	1.06E-10
1323	CNIH2	0.286999645	7.18E-12	1.06E-10
1324	CACNA2D1	-0.286872681	7.34E-12	1.08E-10
1325	CCDC54	-0.286790026	7.45E-12	1.10E-10
1326	PFDN5	0.286758176	7.49E-12	1.10E-10
1327	ZNF90	-0.286654528	7.63E-12	1.12E-10
1328	WWTR1	-0.286593527	7.71E-12	1.13E-10
1329	SATB1	-0.286562517	7.75E-12	1.14E-10
1330	ATRNL1	-0.286527284	7.80E-12	1.14E-10
1331	FAM220A	0.286352305	8.04E-12	1.18E-10
1332	COQ9	-0.286342278	8.05E-12	1.18E-10
1333	SLC25A19	0.286318974	8.09E-12	1.18E-10
1334	YPEL1	0.286317351	8.09E-12	1.18E-10
1335	SLC25A4	-0.286182286	8.28E-12	1.21E-10
1336	GLG1	-0.286159977	8.31E-12	1.21E-10
1337	DNAJC18	-0.286148382	8.33E-12	1.22E-10
1338	WSB2	0.285953845	8.62E-12	1.26E-10
1339	PRTFDC1	-0.285908524	8.68E-12	1.27E-10
1340	AMIGO1	-0.285879784	8.73E-12	1.27E-10
1341	KLHL2	-0.285833315	8.80E-12	1.28E-10
1342	FCGR3A	0.285693406	9.01E-12	1.31E-10
1343	KRT15	-0.285601581	9.16E-12	1.33E-10
1344	FEN1	0.285529898	9.27E-12	1.35E-10
1345	TMEM106B	-0.28550049	9.32E-12	1.35E-10
1346	ZNF316	0.285477155	9.36E-12	1.36E-10
1347	QSER1	-0.285458357	9.39E-12	1.36E-10
1348	TMPO	0.285452101	9.40E-12	1.36E-10
1349	TACR2	-0.285396966	9.49E-12	1.37E-10
1350	HACD4	-0.285396953	9.49E-12	1.37E-10
1351	MAPK9	0.285376229	9.52E-12	1.38E-10
1352	FOXN4	0.285303293	9.64E-12	1.39E-10
1353	ALDH2	-0.2852734	9.69E-12	1.40E-10
1354	BLM	0.28517127	9.87E-12	1.42E-10
1355	CEP120	-0.285162126	9.88E-12	1.42E-10
1356	ELF1	-0.285157733	9.89E-12	1.42E-10
1357	ZNF75A	0.285095204	1.00E-11	1.44E-10
1358	SIK3	-0.285015745	1.01E-11	1.46E-10
1359	VEZT	0.285009953	1.01E-11	1.46E-10
1360	FBXO46	0.28500554	1.02E-11	1.46E-10
1361	WRAP73	0.284989024	1.02E-11	1.46E-10
1362	CEND1	-0.284967503	1.02E-11	1.46E-10
1363	VPS35L	-0.284941833	1.03E-11	1.47E-10
1364	CDADC1	-0.284817685	1.05E-11	1.50E-10
1365	ALDH3A1	-0.284808929	1.05E-11	1.50E-10
1366	GPX7	-0.28475151	1.06E-11	1.52E-10
1367	CLIC4	-0.284728195	1.07E-11	1.52E-10
1368	ABCD3	-0.284565973	1.10E-11	1.56E-10
1369	IQGAP3	0.284538586	1.10E-11	1.57E-10
1370	LRATD2	0.284400824	1.13E-11	1.61E-10
1371	TP53INP2	-0.284364962	1.13E-11	1.61E-10
1372	TTC22	-0.284220875	1.16E-11	1.65E-10
1373	TENT4A	0.284218153	1.16E-11	1.65E-10
1374	EPHB6	-0.284196026	1.17E-11	1.66E-10
1375	KRT14	-0.284140201	1.18E-11	1.67E-10
1376	CORO2B	-0.284083739	1.19E-11	1.69E-10
1377	SDR39U1	0.284061317	1.20E-11	1.69E-10
1378	PENK	-0.284060405	1.20E-11	1.69E-10
1379	AFF2	-0.283997842	1.21E-11	1.71E-10
1380	EPB41L4B	0.283905597	1.23E-11	1.74E-10
1381	STK36	0.283839737	1.24E-11	1.76E-10
1382	SLC12A8	0.283827491	1.24E-11	1.76E-10
1383	LAT	0.283760796	1.26E-11	1.78E-10
1384	CDC42EP5	-0.283721455	1.27E-11	1.79E-10
1385	DENND2C	-0.283714935	1.27E-11	1.79E-10
1386	B3GALNT1	-0.283681806	1.28E-11	1.80E-10
1387	DPH3	-0.283656624	1.28E-11	1.80E-10
1388	ZNF660	-0.283652055	1.28E-11	1.80E-10
1389	DERA	-0.283591334	1.30E-11	1.82E-10
1390	FCGR3B	-0.283589047	1.30E-11	1.82E-10
1391	CENPM	0.283570184	1.30E-11	1.83E-10
1392	SCRN1	-0.283541918	1.31E-11	1.83E-10
1393	PYGO1	-0.283496959	1.32E-11	1.85E-10
1394	XPOT	0.283473595	1.32E-11	1.85E-10
1395	EPHB1	-0.283456769	1.33E-11	1.86E-10
1396	H2AW	0.283382004	1.34E-11	1.88E-10
1397	ALKBH6	0.283373739	1.35E-11	1.88E-10
1398	GRAMD1A	0.283353982	1.35E-11	1.89E-10
1399	H2BC15	0.283328565	1.36E-11	1.89E-10
1400	NME8	0.283282066	1.37E-11	1.91E-10
1401	TMEM65	0.283244922	1.38E-11	1.92E-10
1402	ROBO1	-0.283239045	1.38E-11	1.92E-10
1403	EPHA5	-0.283171348	1.39E-11	1.94E-10
1404	DNAJC15	-0.283159735	1.40E-11	1.94E-10
1405	FOLR1	-0.283135838	1.40E-11	1.95E-10
1406	KLHL10	-0.283032281	1.43E-11	1.98E-10
1407	SRRT	0.282964467	1.44E-11	2.00E-10
1408	ZFHX3	-0.282831494	1.48E-11	2.05E-10
1409	THSD4	-0.282803428	1.48E-11	2.06E-10
1410	PSPC1	0.282786756	1.49E-11	2.06E-10
1411	CD9	-0.282781495	1.49E-11	2.06E-10
1412	SRSF1	0.282748695	1.50E-11	2.07E-10
1413	TMEM185A	-0.282744129	1.50E-11	2.07E-10
1414	GGCT	0.282741392	1.50E-11	2.07E-10
1415	TAGLN	-0.282627805	1.53E-11	2.11E-10
1416	SLCO3A1	-0.282596789	1.54E-11	2.12E-10
1417	EMC2	0.28253815	1.55E-11	2.14E-10
1418	ZNF117	0.282465914	1.57E-11	2.16E-10
1419	EFCAB14	-0.282449556	1.58E-11	2.17E-10
1420	ZNF174	0.282433292	1.58E-11	2.17E-10
1421	NELFCD	0.282403527	1.59E-11	2.18E-10
1422	FLRT2	-0.282256435	1.63E-11	2.24E-10
1423	CELSR3	0.282234178	1.64E-11	2.24E-10
1424	RMI2	0.282213368	1.64E-11	2.25E-10
1425	TMEM130	0.282170542	1.65E-11	2.27E-10
1426	GPR75	-0.282140406	1.66E-11	2.28E-10
1427	CDC6	0.282102325	1.67E-11	2.29E-10
1428	GINS1	0.281871115	1.74E-11	2.38E-10
1429	DOCK6	0.281839978	1.75E-11	2.39E-10
1430	STIL	0.28181797	1.76E-11	2.40E-10
1431	FAM162B	-0.281760826	1.77E-11	2.42E-10
1432	AGAP3	0.281719357	1.79E-11	2.44E-10
1433	CCDC142	0.281707203	1.79E-11	2.44E-10
1434	LIG1	0.281512055	1.85E-11	2.52E-10
1435	IL33	-0.281487886	1.86E-11	2.53E-10
1436	POLG2	0.281477808	1.86E-11	2.53E-10
1437	NARS2	0.281460447	1.87E-11	2.54E-10
1438	ALCAM	0.281305649	1.92E-11	2.60E-10
1439	VDAC1	0.281180951	1.96E-11	2.66E-10
1440	CNOT10	0.281180574	1.96E-11	2.66E-10
1441	PHACTR2	-0.281169573	1.96E-11	2.66E-10
1442	COLCA2	-0.281149855	1.97E-11	2.67E-10
1443	NONO	0.281107193	1.98E-11	2.68E-10
1444	APLNR	0.281104779	1.98E-11	2.68E-10
1445	TRIM13	-0.281037919	2.01E-11	2.71E-10
1446	MTUS1	-0.281020266	2.01E-11	2.72E-10
1447	EVC2	-0.280917176	2.05E-11	2.76E-10
1448	KLHL21	-0.280777622	2.10E-11	2.83E-10
1449	TULP2	-0.280768439	2.10E-11	2.83E-10
1450	ZMAT3	-0.280737684	2.11E-11	2.84E-10
1451	TSNARE1	0.280637319	2.15E-11	2.89E-10
1452	MNAT1	0.280585066	2.17E-11	2.91E-10
1453	CYTH2	0.280417409	2.23E-11	3.00E-10
1454	CA9	-0.280397222	2.24E-11	3.00E-10
1455	TMEM242	-0.280368244	2.25E-11	3.02E-10
1456	DAP3	0.280336824	2.26E-11	3.03E-10
1457	XYLB	0.280313035	2.27E-11	3.04E-10
1458	BBC3	0.280247891	2.30E-11	3.07E-10
1459	GPR160	0.280238465	2.30E-11	3.08E-10
1460	BEND5	-0.280180203	2.32E-11	3.10E-10
1461	SSTR2	-0.280131073	2.34E-11	3.13E-10
1462	PRELID3B	0.280109477	2.35E-11	3.14E-10
1463	SLC26A11	0.28001909	2.39E-11	3.18E-10
1464	CEBPG	0.279986962	2.40E-11	3.20E-10
1465	DKC1	0.279666947	2.53E-11	3.37E-10
1466	CHP2	-0.279661186	2.54E-11	3.38E-10
1467	PRSS16	-0.27961972	2.55E-11	3.40E-10
1468	TRIM35	-0.279592477	2.57E-11	3.41E-10
1469	ANK2	-0.279538538	2.59E-11	3.44E-10
1470	RBM4	0.279522928	2.60E-11	3.45E-10
1471	FCGR1A	0.279478168	2.62E-11	3.47E-10
1472	YEATS2	0.279477674	2.62E-11	3.47E-10
1473	ZNF736	0.279444005	2.63E-11	3.49E-10
1474	SLC52A1	-0.279436555	2.63E-11	3.49E-10
1475	KCNK6	-0.279386629	2.66E-11	3.51E-10
1476	NCAM1	-0.27933973	2.68E-11	3.54E-10
1477	HSD11B1	-0.279325976	2.68E-11	3.55E-10
1478	ZC3H3	0.279260719	2.71E-11	3.58E-10
1479	PIK3C2G	-0.279251999	2.72E-11	3.59E-10
1480	VARS2	0.279246354	2.72E-11	3.59E-10
1481	HELLS	0.279225597	2.73E-11	3.60E-10
1482	PGM1	-0.279223148	2.73E-11	3.60E-10
1483	GPR143	0.279052882	2.81E-11	3.70E-10
1484	TENM3	-0.279043737	2.81E-11	3.70E-10
1485	ITPRID1	-0.278864797	2.90E-11	3.81E-10
1486	ATAD1	-0.278855683	2.91E-11	3.82E-10
1487	CHST2	-0.278794762	2.94E-11	3.85E-10
1488	TDP1	0.278733723	2.97E-11	3.89E-10
1489	NCL	0.278707735	2.98E-11	3.90E-10
1490	RAB19	0.278689949	2.99E-11	3.91E-10
1491	YY2	0.278672312	3.00E-11	3.92E-10
1492	TPPP2	-0.278621398	3.02E-11	3.95E-10
1493	EEF2K	-0.278463993	3.10E-11	4.06E-10
1494	SLC37A4	-0.278441624	3.12E-11	4.07E-10
1495	CDS2	-0.278429519	3.12E-11	4.08E-10
1496	DCHS1	-0.27837662	3.15E-11	4.11E-10
1497	NR3C2	-0.278324372	3.18E-11	4.14E-10
1498	PLCG1	0.278262479	3.21E-11	4.18E-10
1499	PPAT	0.278222421	3.23E-11	4.21E-10
1500	FRMD7	-0.278216097	3.24E-11	4.21E-10
1501	ME1	-0.278215557	3.24E-11	4.21E-10
1502	TENM2	-0.278155322	3.27E-11	4.25E-10
1503	PHYHD1	-0.278148931	3.27E-11	4.25E-10
1504	ACSF2	-0.278118375	3.29E-11	4.27E-10
1505	DIAPH1	0.278057677	3.32E-11	4.31E-10
1506	PPP1R26	0.278019838	3.34E-11	4.34E-10
1507	C11orf45	-0.278019773	3.34E-11	4.34E-10
1508	CSTF3	0.277989564	3.36E-11	4.35E-10
1509	SCUBE3	-0.27788487	3.42E-11	4.43E-10
1510	CCNL2	0.2778648	3.43E-11	4.44E-10
1511	PDAP1	0.277834661	3.45E-11	4.46E-10
1512	RTEL1-TNFRSF6B	0.277627058	3.57E-11	4.61E-10
1513	TLR5	-0.277615647	3.58E-11	4.62E-10
1514	ZNF728	-0.277574512	3.60E-11	4.65E-10
1515	LBH	0.277571446	3.61E-11	4.65E-10
1516	TLE1	0.277518211	3.64E-11	4.69E-10
1517	GPR135	-0.277481288	3.66E-11	4.71E-10
1518	CHMP3	-0.2774501	3.68E-11	4.73E-10
1519	LMNTD2	0.277402668	3.71E-11	4.77E-10
1520	TMEM249	0.277393902	3.72E-11	4.77E-10
1521	PTPN12	0.277323402	3.76E-11	4.83E-10
1522	FOXA1	0.2773147	3.77E-11	4.83E-10
1523	CCK	-0.277110402	3.90E-11	4.99E-10
1524	ECPAS	0.277092137	3.91E-11	5.01E-10
1525	RPRM	-0.27708109	3.92E-11	5.01E-10
1526	MASP1	-0.277034506	3.95E-11	5.05E-10
1527	CIPC	-0.277029684	3.95E-11	5.05E-10
1528	MCPH1	-0.276975338	3.99E-11	5.09E-10
1529	DBF4	0.276972523	3.99E-11	5.09E-10
1530	ROR1	-0.276968562	3.99E-11	5.09E-10
1531	C10orf82	-0.276937689	4.01E-11	5.11E-10
1532	RNF31	0.276926495	4.02E-11	5.12E-10
1533	VSIG10	0.276843185	4.08E-11	5.19E-10
1534	ZDHHC2	-0.276767555	4.13E-11	5.25E-10
1535	CDHR1	-0.276751944	4.14E-11	5.26E-10
1536	PCP4	-0.276742335	4.14E-11	5.27E-10
1537	P2RX2	-0.276710483	4.17E-11	5.29E-10
1538	CAPN15	0.276667355	4.20E-11	5.33E-10
1539	PMPCB	0.276631591	4.22E-11	5.36E-10
1540	HGH1	0.276622424	4.23E-11	5.36E-10
1541	GINM1	-0.276607043	4.24E-11	5.37E-10
1542	TOPBP1	0.276574148	4.26E-11	5.40E-10
1543	TMEM19	-0.276523819	4.30E-11	5.44E-10
1544	NEO1	-0.276485977	4.33E-11	5.47E-10
1545	PDSS1	0.276429655	4.37E-11	5.52E-10
1546	FBXO31	-0.276422231	4.37E-11	5.52E-10
1547	APEX1	0.276391112	4.40E-11	5.55E-10
1548	MTERF2	0.276307574	4.46E-11	5.62E-10
1549	SLC22A7	-0.276283455	4.48E-11	5.64E-10
1550	INHBA	0.276237777	4.51E-11	5.68E-10
1551	DGKQ	0.276223638	4.52E-11	5.69E-10
1552	PSIP1	-0.276218963	4.52E-11	5.69E-10
1553	PDE5A	-0.276205658	4.53E-11	5.70E-10
1554	CD300LG	-0.276190472	4.55E-11	5.71E-10
1555	SELENOH	0.276187991	4.55E-11	5.71E-10
1556	BICRA	0.276174894	4.56E-11	5.72E-10
1557	CASP8	0.276170355	4.56E-11	5.72E-10
1558	MACIR	0.275952808	4.73E-11	5.93E-10
1559	MRPL3	0.275946859	4.73E-11	5.93E-10
1560	TPD52	0.275818566	4.84E-11	6.05E-10
1561	FGFRL1	0.275796162	4.85E-11	6.07E-10
1562	CYP11A1	-0.275795573	4.86E-11	6.07E-10
1563	SMARCA4	0.27578497	4.86E-11	6.07E-10
1564	C6orf62	0.27570071	4.93E-11	6.16E-10
1565	POLR2K	0.275610009	5.01E-11	6.25E-10
1566	CSNK1G2	0.275606994	5.01E-11	6.25E-10
1567	RAP1A	-0.275557943	5.05E-11	6.29E-10
1568	TNFRSF10C	-0.275548946	5.06E-11	6.30E-10
1569	SPTY2D1OS	0.275487899	5.11E-11	6.36E-10
1570	PLD3	-0.275423577	5.17E-11	6.42E-10
1571	P2RX6	-0.275414904	5.17E-11	6.43E-10
1572	TMEM120B	0.275402547	5.18E-11	6.44E-10
1573	ICA1L	-0.275378286	5.20E-11	6.46E-10
1574	TYW3	-0.275316703	5.26E-11	6.52E-10
1575	ECT2	0.27530134	5.27E-11	6.53E-10
1576	WRNIP1	0.275277976	5.29E-11	6.55E-10
1577	WBP1	0.275230491	5.33E-11	6.60E-10
1578	PDPN	-0.275178692	5.38E-11	6.66E-10
1579	BNIP2	-0.275037507	5.51E-11	6.81E-10
1580	SLC15A2	-0.274997728	5.54E-11	6.85E-10
1581	GTF2H4	0.274975907	5.56E-11	6.87E-10
1582	PRRG1	-0.274819404	5.71E-11	7.05E-10
1583	TMEM37	-0.274744545	5.78E-11	7.13E-10
1584	TMEM14C	-0.27473649	5.79E-11	7.14E-10
1585	PCDHGA9	-0.274536599	5.99E-11	7.37E-10
1586	GAS1	-0.274531154	5.99E-11	7.37E-10
1587	NHP2	0.274441804	6.08E-11	7.48E-10
1588	C12orf73	0.274388124	6.14E-11	7.54E-10
1589	TSPAN13	0.274237852	6.29E-11	7.73E-10
1590	DNAJC2	0.274182	6.35E-11	7.79E-10
1591	SORBS2	-0.274149338	6.38E-11	7.83E-10
1592	SPATA5L1	0.274148937	6.38E-11	7.83E-10
1593	CES2	-0.274094063	6.44E-11	7.89E-10
1594	RBMX	0.274049565	6.49E-11	7.95E-10
1595	DMRT2	-0.274047116	6.49E-11	7.95E-10
1596	RGL2	0.274015421	6.53E-11	7.98E-10
1597	DNMT1	0.273971816	6.57E-11	8.03E-10
1598	NOL6	0.273926608	6.62E-11	8.09E-10
1599	MIF4GD	0.273890307	6.66E-11	8.13E-10
1600	GGT6	-0.273887757	6.67E-11	8.13E-10
1601	PRELID1	0.273816541	6.74E-11	8.22E-10
1602	DUSP15	-0.273610988	6.98E-11	8.50E-10
1603	TARS2	0.273539902	7.06E-11	8.60E-10
1604	TIPARP	-0.273510707	7.09E-11	8.63E-10
1605	AP3B1	-0.273479245	7.13E-11	8.67E-10
1606	ZNF383	-0.27347023	7.14E-11	8.68E-10
1607	DCAF6	0.273416769	7.20E-11	8.75E-10
1608	RBP1	-0.273412479	7.21E-11	8.75E-10
1609	WBP1L	-0.27334237	7.29E-11	8.85E-10
1610	LYVE1	-0.273330766	7.31E-11	8.86E-10
1611	EIF4G1	0.273297987	7.35E-11	8.90E-10
1612	GIT1	0.273238878	7.42E-11	8.98E-10
1613	CCDC58	0.27318798	7.48E-11	9.05E-10
1614	TSPYL5	-0.273143678	7.54E-11	9.11E-10
1615	ASXL3	-0.273010244	7.70E-11	9.31E-10
1616	CCDC40	0.273007615	7.71E-11	9.31E-10
1617	ZNF514	0.273005763	7.71E-11	9.31E-10
1618	TRIM14	0.272953393	7.78E-11	9.38E-10
1619	TTC13	0.2729116	7.83E-11	9.44E-10
1620	STX3	0.27278472	8.00E-11	9.63E-10
1621	CAPN6	-0.27276436	8.02E-11	9.66E-10
1622	ABCB6	0.272738889	8.06E-11	9.70E-10
1623	ARPC5L	0.272682273	8.13E-11	9.78E-10
1624	HCN4	-0.272538482	8.33E-11	1.00E-09
1625	CAMK1G	-0.272456418	8.44E-11	1.01E-09
1626	SUPT20HL2	-0.272356771	8.58E-11	1.03E-09
1627	NUDT15	-0.2723432	8.60E-11	1.03E-09
1628	TMEM108	-0.27228249	8.69E-11	1.04E-09
1629	CNTFR	-0.272273614	8.70E-11	1.04E-09
1630	SLFN12	-0.272108046	8.94E-11	1.07E-09
1631	RNF44	0.272042047	9.04E-11	1.08E-09
1632	TICRR	0.272000939	9.10E-11	1.09E-09
1633	IQSEC3	-0.271866865	9.30E-11	1.11E-09
1634	SLC40A1	-0.271836138	9.35E-11	1.12E-09
1635	MEX3A	0.271795226	9.41E-11	1.12E-09
1636	LRWD1	0.27174991	9.48E-11	1.13E-09
1637	PURA	-0.271697567	9.56E-11	1.14E-09
1638	NPHP4	0.271675611	9.60E-11	1.14E-09
1639	PRR36	0.271560682	9.78E-11	1.16E-09
1640	HEPH	-0.271532482	9.82E-11	1.17E-09
1641	STX6	0.271501574	9.87E-11	1.17E-09
1642	PEG3	-0.271498942	9.88E-11	1.17E-09
1643	MAST4	-0.27138368	1.01E-10	1.20E-09
1644	GATA5	-0.271369829	1.01E-10	1.20E-09
1645	MACO1	0.271245976	1.03E-10	1.22E-09
1646	CNTN1	-0.271236475	1.03E-10	1.22E-09
1647	YKT6	0.271226267	1.03E-10	1.22E-09
1648	MSANTD3	0.271210493	1.04E-10	1.23E-09
1649	ABCG4	-0.271150355	1.05E-10	1.24E-09
1650	ATP1B2	-0.271102355	1.05E-10	1.25E-09
1651	REXO2	0.271071295	1.06E-10	1.25E-09
1652	DECR1	0.271070569	1.06E-10	1.25E-09
1653	HEYL	0.271059141	1.06E-10	1.25E-09
1654	CEP170B	0.271004085	1.07E-10	1.26E-09
1655	PCDH18	-0.270988494	1.07E-10	1.27E-09
1656	FAM189B	0.270987002	1.07E-10	1.27E-09
1657	ROCK2	-0.270980088	1.08E-10	1.27E-09
1658	NUP210	0.270782692	1.11E-10	1.31E-09
1659	MRGBP	0.270766746	1.11E-10	1.31E-09
1660	AMFR	-0.270754443	1.12E-10	1.31E-09
1661	NDUFB4	0.270723246	1.12E-10	1.32E-09
1662	GTF2IRD1	0.270711166	1.12E-10	1.32E-09
1663	DLK2	-0.270678677	1.13E-10	1.33E-09
1664	ARVCF	0.270654409	1.13E-10	1.33E-09
1665	MSR1	0.270651767	1.13E-10	1.33E-09
1666	H3C12	0.270495378	1.16E-10	1.36E-09
1667	KCND3	-0.270467731	1.17E-10	1.37E-09
1668	PPP1R1A	-0.270404173	1.18E-10	1.38E-09
1669	ADRA1B	-0.270328947	1.20E-10	1.40E-09
1670	HNRNPD	0.270317315	1.20E-10	1.40E-09
1671	KPNA5	-0.270291366	1.20E-10	1.41E-09
1672	TIMM8A	0.270177658	1.23E-10	1.43E-09
1673	TBX4	-0.270150358	1.23E-10	1.44E-09
1674	TNK2	0.270076862	1.25E-10	1.45E-09
1675	TSPAN2	-0.269984132	1.26E-10	1.47E-09
1676	MIER1	-0.269951375	1.27E-10	1.48E-09
1677	DNA2	0.269948978	1.27E-10	1.48E-09
1678	TPST2	-0.269862735	1.29E-10	1.50E-09
1679	PAFAH1B1	-0.269832901	1.30E-10	1.51E-09
1680	GRIK5	-0.269750005	1.31E-10	1.53E-09
1681	SPTLC3	-0.269719784	1.32E-10	1.53E-09
1682	PLCB1	-0.269691798	1.33E-10	1.54E-09
1683	CREBRF	-0.269664265	1.33E-10	1.55E-09
1684	DYNC1I1	-0.269648481	1.34E-10	1.55E-09
1685	OMP	0.269607527	1.34E-10	1.56E-09
1686	NDNF	-0.269572628	1.35E-10	1.57E-09
1687	TFB2M	0.269539369	1.36E-10	1.57E-09
1688	ST6GALNAC4	-0.269479099	1.37E-10	1.59E-09
1689	PRELID2	-0.269442089	1.38E-10	1.60E-09
1690	ZNF607	0.269427897	1.38E-10	1.60E-09
1691	CAPG	-0.269394547	1.39E-10	1.61E-09
1692	MARCHF9	0.269334137	1.41E-10	1.62E-09
1693	MKRN1	0.269293294	1.42E-10	1.63E-09
1694	HPD	-0.269273139	1.42E-10	1.64E-09
1695	HELZ2	0.269260645	1.42E-10	1.64E-09
1696	H2AX	0.269184776	1.44E-10	1.66E-09
1697	DZIP1	-0.269058053	1.47E-10	1.69E-09
1698	ITFG2	-0.269050533	1.47E-10	1.69E-09
1699	ARHGEF25	-0.269040789	1.47E-10	1.69E-09
1700	FBXO33	-0.268945594	1.50E-10	1.72E-09
1701	SOX7	-0.268824885	1.53E-10	1.75E-09
1702	MGAT4C	-0.268802887	1.53E-10	1.76E-09
1703	GEMIN7	0.268760447	1.54E-10	1.77E-09
1704	AGPS	-0.26870962	1.56E-10	1.78E-09
1705	COL1A1	0.26870448	1.56E-10	1.78E-09
1706	SLC38A5	-0.268693919	1.56E-10	1.78E-09
1707	TMEM200B	-0.268657738	1.57E-10	1.79E-09
1708	PRKD3	-0.268501968	1.61E-10	1.84E-09
1709	ZNF146	0.268433316	1.63E-10	1.86E-09
1710	ZNF335	0.268403647	1.63E-10	1.87E-09
1711	EFEMP1	-0.268257916	1.67E-10	1.91E-09
1712	UCKL1	0.268232	1.68E-10	1.92E-09
1713	ELMOD1	-0.268109204	1.71E-10	1.95E-09
1714	LCLAT1	0.268072362	1.72E-10	1.96E-09
1715	FAM120B	-0.267994397	1.75E-10	1.99E-09
1716	RAD21	0.267857321	1.79E-10	2.03E-09
1717	NKX6-1	0.267839986	1.79E-10	2.04E-09
1718	MRPL9	0.267774072	1.81E-10	2.06E-09
1719	SOX5	-0.267714354	1.83E-10	2.08E-09
1720	MANEAL	0.267705756	1.83E-10	2.08E-09
1721	CAD	0.267674444	1.84E-10	2.09E-09
1722	WSCD2	-0.267648433	1.85E-10	2.09E-09
1723	EIF3H	0.267521837	1.89E-10	2.14E-09
1724	ACAP3	0.267489223	1.90E-10	2.15E-09
1725	SRSF2	0.267466494	1.90E-10	2.15E-09
1726	GDF10	-0.267411732	1.92E-10	2.17E-09
1727	EVL	0.267362525	1.93E-10	2.19E-09
1728	UBE2D2	0.267168377	2.00E-10	2.25E-09
1729	KLHL5	-0.267123308	2.01E-10	2.27E-09
1730	ADGRL3	-0.267005217	2.05E-10	2.31E-09
1731	GART	0.266993379	2.05E-10	2.31E-09
1732	SPTBN2	0.266953227	2.07E-10	2.33E-09
1733	PCGF1	0.266862935	2.10E-10	2.36E-09
1734	PLEKHM1	-0.266758467	2.13E-10	2.40E-09
1735	MSMO1	-0.266692913	2.15E-10	2.42E-09
1736	TEN1-CDK3	0.266615201	2.18E-10	2.45E-09
1737	ADRA2B	-0.26658793	2.19E-10	2.46E-09
1738	OPLAH	0.266569063	2.20E-10	2.47E-09
1739	NAP1L2	0.26651546	2.22E-10	2.49E-09
1740	TCTEX1D2	0.266477439	2.23E-10	2.50E-09
1741	SPAG1	0.266409157	2.25E-10	2.53E-09
1742	YOD1	0.266313431	2.29E-10	2.57E-09
1743	TGOLN2	-0.266105393	2.37E-10	2.65E-09
1744	GEMIN2	0.266071215	2.38E-10	2.66E-09
1745	OGT	0.266065886	2.38E-10	2.66E-09
1746	TNS4	-0.266034785	2.39E-10	2.68E-09
1747	SNAPC4	0.266019233	2.40E-10	2.68E-09
1748	KLHL13	-0.266002279	2.41E-10	2.69E-09
1749	FKBP3	0.265981264	2.41E-10	2.69E-09
1750	BRIX1	0.265962756	2.42E-10	2.70E-09
1751	BCAR3	-0.265940921	2.43E-10	2.71E-09
1752	G0S2	-0.265896743	2.45E-10	2.73E-09
1753	TCEAL7	-0.26586446	2.46E-10	2.74E-09
1754	FOXN3	-0.265851213	2.47E-10	2.74E-09
1755	TMEM243	-0.265831778	2.47E-10	2.75E-09
1756	AK3	-0.265708265	2.52E-10	2.80E-09
1757	SNRPF	0.265664223	2.54E-10	2.82E-09
1758	CENPL	0.265661801	2.54E-10	2.82E-09
1759	CDKN2D	0.265648739	2.55E-10	2.83E-09
1760	ZNF354B	0.265636712	2.55E-10	2.83E-09
1761	ANKRD53	-0.265631054	2.55E-10	2.83E-09
1762	SLC25A17	0.265614449	2.56E-10	2.84E-09
1763	WFDC1	-0.265536847	2.59E-10	2.87E-09
1764	ZXDC	0.265417957	2.64E-10	2.92E-09
1765	SFPQ	0.265307378	2.69E-10	2.97E-09
1766	SLC7A11	0.265264717	2.71E-10	2.99E-09
1767	STIP1	0.265255576	2.71E-10	3.00E-09
1768	TGFB3	-0.265165765	2.75E-10	3.04E-09
1769	DNAH14	0.265105889	2.78E-10	3.06E-09
1770	CXCR1	-0.265083161	2.79E-10	3.07E-09
1771	PTK6	0.264998542	2.83E-10	3.11E-09
1772	CLCNKB	-0.264916914	2.86E-10	3.15E-09
1773	HOMER3	0.264890689	2.87E-10	3.16E-09
1774	IRAK1BP1	-0.264839795	2.90E-10	3.19E-09
1775	CPOX	0.264789034	2.92E-10	3.21E-09
1776	FER	-0.264759004	2.94E-10	3.23E-09
1777	SUGP2	0.264723694	2.95E-10	3.24E-09
1778	XPO6	0.264707078	2.96E-10	3.25E-09
1779	NDUFA4L2	0.264683491	2.97E-10	3.26E-09
1780	RAB5IF	0.264617691	3.00E-10	3.29E-09
1781	AP1S1	0.264595734	3.01E-10	3.30E-09
1782	TPRG1	-0.264398858	3.11E-10	3.40E-09
1783	FTO	-0.264391993	3.11E-10	3.41E-09
1784	FUCA1	-0.264373042	3.12E-10	3.41E-09
1785	ZNF200	0.264367365	3.12E-10	3.42E-09
1786	KRT27	-0.264304957	3.16E-10	3.45E-09
1787	SSBP2	-0.26424935	3.18E-10	3.48E-09
1788	NPTN	-0.264237066	3.19E-10	3.48E-09
1789	KCNK10	-0.264236539	3.19E-10	3.48E-09
1790	FANCG	0.264169054	3.22E-10	3.52E-09
1791	GTF3C2	0.264165589	3.23E-10	3.52E-09
1792	PRELID3A	0.26414955	3.23E-10	3.52E-09
1793	LIME1	0.264140223	3.24E-10	3.53E-09
1794	PDE4A	-0.264107534	3.26E-10	3.54E-09
1795	HPRT1	0.264044906	3.29E-10	3.58E-09
1796	DSN1	0.263972747	3.33E-10	3.61E-09
1797	POLG	0.263873234	3.38E-10	3.67E-09
1798	TXNDC15	-0.263862969	3.38E-10	3.67E-09
1799	ZNF726	0.263859748	3.39E-10	3.67E-09
1800	MAP1LC3B2	-0.263852399	3.39E-10	3.68E-09
1801	GFRA1	-0.263844771	3.39E-10	3.68E-09
1802	MAMDC4	0.263743921	3.45E-10	3.74E-09
1803	FAM83C	-0.263717202	3.46E-10	3.75E-09
1804	CS	0.263708169	3.47E-10	3.75E-09
1805	PPP1R9B	0.263673729	3.49E-10	3.77E-09
1806	UBE2C	0.263620012	3.52E-10	3.80E-09
1807	DVL3	0.263600083	3.53E-10	3.81E-09
1808	TMEM269	0.263579783	3.54E-10	3.82E-09
1809	SAT1	0.263527701	3.57E-10	3.85E-09
1810	PHRF1	0.263485343	3.59E-10	3.88E-09
1811	MS4A14	0.263420413	3.63E-10	3.91E-09
1812	LRRK2	-0.263360375	3.67E-10	3.95E-09
1813	WNT3A	-0.263357651	3.67E-10	3.95E-09
1814	CCNJL	-0.263350803	3.67E-10	3.95E-09
1815	C20orf204	0.263308181	3.70E-10	3.97E-09
1816	PNN	0.263246587	3.73E-10	4.01E-09
1817	ANP32B	0.263192513	3.76E-10	4.04E-09
1818	ANAPC16	-0.263186259	3.77E-10	4.05E-09
1819	TMEM250	0.263113669	3.81E-10	4.09E-09
1820	EIF5B	-0.263096043	3.82E-10	4.10E-09
1821	TIGD7	0.263066694	3.84E-10	4.12E-09
1822	SH2D7	-0.262958957	3.91E-10	4.18E-09
1823	LUZP1	-0.262922153	3.93E-10	4.21E-09
1824	TRPC1	-0.262915169	3.93E-10	4.21E-09
1825	AMH	0.262874515	3.96E-10	4.23E-09
1826	MARCKS	0.262872929	3.96E-10	4.23E-09
1827	TCTE3	0.262773792	4.02E-10	4.30E-09
1828	TSC22D3	-0.262727931	4.05E-10	4.33E-09
1829	CPT1B	0.262720079	4.06E-10	4.33E-09
1830	ST20	0.262548281	4.17E-10	4.45E-09
1831	UFSP2	-0.262542343	4.17E-10	4.45E-09
1832	TUBB6	-0.262491465	4.21E-10	4.48E-09
1833	KLF5	-0.262456481	4.23E-10	4.50E-09
1834	ARRB2	0.262363729	4.29E-10	4.57E-09
1835	PKP2	-0.262272613	4.35E-10	4.63E-09
1836	TMEM241	0.262260789	4.36E-10	4.64E-09
1837	TELO2	0.262259627	4.36E-10	4.64E-09
1838	RAB6B	0.262225544	4.39E-10	4.66E-09
1839	SLITRK2	-0.262116278	4.46E-10	4.74E-09
1840	PLCZ1	-0.262094945	4.48E-10	4.75E-09
1841	MEF2A	-0.262071691	4.49E-10	4.76E-09
1842	NDOR1	0.262018808	4.53E-10	4.80E-09
1843	FAM53A	0.262006471	4.54E-10	4.81E-09
1844	OLR1	0.261907185	4.61E-10	4.88E-09
1845	JRK	0.261830823	4.67E-10	4.94E-09
1846	CCT5	0.261806109	4.69E-10	4.95E-09
1847	NUDT12	-0.261741465	4.73E-10	5.00E-09
1848	ITGA11	0.26169856	4.76E-10	5.03E-09
1849	DSE	-0.261690516	4.77E-10	5.04E-09
1850	GNAI2	-0.261681114	4.78E-10	5.04E-09
1851	WDR45B	0.261675723	4.78E-10	5.04E-09
1852	SLC2A9	-0.261647567	4.80E-10	5.06E-09
1853	ACER1	-0.261627413	4.82E-10	5.08E-09
1854	PIP5K1A	0.261498659	4.92E-10	5.18E-09
1855	ONECUT2	0.261495443	4.92E-10	5.18E-09
1856	CDK17	0.261477106	4.93E-10	5.19E-09
1857	TSACC	0.261425698	4.97E-10	5.23E-09
1858	RAB43	0.261300228	5.07E-10	5.33E-09
1859	KCNK17	0.261276565	5.09E-10	5.35E-09
1860	GAD1	0.26119776	5.16E-10	5.41E-09
1861	FBXO6	0.261187662	5.16E-10	5.42E-09
1862	BMP6	0.261165383	5.18E-10	5.43E-09
1863	MRNIP	0.261128155	5.21E-10	5.46E-09
1864	NBEAL2	0.261101832	5.23E-10	5.48E-09
1865	BEND6	-0.261046132	5.28E-10	5.53E-09
1866	HCAR3	-0.261035574	5.29E-10	5.53E-09
1867	C16orf87	0.261009054	5.31E-10	5.55E-09
1868	PNMA8A	-0.26098324	5.33E-10	5.57E-09
1869	ARHGAP45	0.260978773	5.34E-10	5.57E-09
1870	RBM38	-0.26096691	5.35E-10	5.58E-09
1871	F10	-0.260939723	5.37E-10	5.60E-09
1872	FAP	0.260930652	5.38E-10	5.61E-09
1873	ATP8B1	-0.260914927	5.39E-10	5.62E-09
1874	PTMA	0.260831668	5.46E-10	5.69E-09
1875	ZNF207	0.260794998	5.49E-10	5.72E-09
1876	TRIM36	0.260781795	5.50E-10	5.73E-09
1877	DOCK1	-0.260711476	5.56E-10	5.79E-09
1878	HAGHL	0.260588006	5.67E-10	5.90E-09
1879	FAM151A	-0.260568807	5.69E-10	5.91E-09
1880	SNX10	0.260567368	5.69E-10	5.91E-09
1881	PGAM5	0.260515119	5.74E-10	5.95E-09
1882	PEBP4	-0.260499662	5.75E-10	5.96E-09
1883	CERS3	-0.260438954	5.81E-10	6.02E-09
1884	RASGRF2	-0.260414031	5.83E-10	6.04E-09
1885	ANKRD13B	0.260409584	5.83E-10	6.04E-09
1886	DNAAF2	0.26032614	5.91E-10	6.12E-09
1887	TOR1B	0.260322023	5.91E-10	6.12E-09
1888	PRSS53	0.260271594	5.96E-10	6.16E-09
1889	LAMB2	-0.260201531	6.03E-10	6.23E-09
1890	SLC6A11	0.260167353	6.06E-10	6.26E-09
1891	WDHD1	0.260150804	6.07E-10	6.27E-09
1892	B4GALT3	0.260139021	6.08E-10	6.28E-09
1893	STAU2	0.260137246	6.09E-10	6.28E-09
1894	PADI3	-0.260082867	6.14E-10	6.33E-09
1895	CRELD1	0.260041591	6.18E-10	6.36E-09
1896	OGFOD1	-0.260032824	6.19E-10	6.37E-09
1897	MPP5	-0.260028308	6.19E-10	6.37E-09
1898	SLC16A4	-0.259907927	6.31E-10	6.49E-09
1899	STEAP3	-0.259870277	6.35E-10	6.52E-09
1900	ATP6V0D2	-0.259835761	6.38E-10	6.55E-09
1901	GABPB1	0.259835333	6.38E-10	6.55E-09
1902	GNA14	-0.259809207	6.41E-10	6.57E-09
1903	PCNA	0.259798982	6.42E-10	6.58E-09
1904	MNX1	0.259767225	6.45E-10	6.61E-09
1905	USP42	0.259758941	6.46E-10	6.62E-09
1906	FANCC	0.259739151	6.48E-10	6.63E-09
1907	GJD3	-0.259738601	6.48E-10	6.63E-09
1908	GIGYF1	0.259730793	6.49E-10	6.63E-09
1909	SRGAP2	0.259582595	6.64E-10	6.79E-09
1910	RIPPLY3	0.259542432	6.68E-10	6.83E-09
1911	SUMO2	0.259537208	6.68E-10	6.83E-09
1912	CDK5RAP3	0.259493324	6.73E-10	6.87E-09
1913	TRIQK	0.259450512	6.78E-10	6.91E-09
1914	NOP56	0.259385957	6.84E-10	6.98E-09
1915	ERAP1	-0.25937053	6.86E-10	6.99E-09
1916	ARHGEF19	-0.259356191	6.88E-10	7.00E-09
1917	USF2	0.259328494	6.91E-10	7.03E-09
1918	RAD51	0.25929034	6.95E-10	7.07E-09
1919	PLIN1	0.259154875	7.09E-10	7.22E-09
1920	GNG7	-0.259119974	7.13E-10	7.25E-09
1921	ATAT1	0.259101394	7.15E-10	7.27E-09
1922	FREM2	-0.259021219	7.24E-10	7.36E-09
1923	CHKB-CPT1B	0.259007794	7.26E-10	7.37E-09
1924	HAAO	-0.258971605	7.30E-10	7.41E-09
1925	CA11	-0.258959488	7.31E-10	7.42E-09
1926	TAPBPL	-0.258937803	7.34E-10	7.44E-09
1927	AC011448.1	0.258765275	7.54E-10	7.63E-09
1928	ANKRD35	-0.258741588	7.57E-10	7.66E-09
1929	WDR74	0.258739341	7.57E-10	7.66E-09
1930	LPIN1	-0.25869262	7.62E-10	7.71E-09
1931	RAB34	-0.258617017	7.71E-10	7.80E-09
1932	PHYHIP	-0.258614391	7.72E-10	7.80E-09
1933	DDB2	-0.25859479	7.74E-10	7.82E-09
1934	MPLKIP	0.25857512	7.76E-10	7.84E-09
1935	DIRAS2	0.258527291	7.82E-10	7.89E-09
1936	RAB24	0.258508913	7.84E-10	7.91E-09
1937	SCARA5	-0.258468352	7.89E-10	7.95E-09
1938	ANXA1	-0.258445462	7.92E-10	7.98E-09
1939	NPM1	0.258442349	7.93E-10	7.98E-09
1940	INO80B	0.258405809	7.97E-10	8.02E-09
1941	CRAMP1	0.258354246	8.03E-10	8.08E-09
1942	ZNF682	0.258344542	8.05E-10	8.09E-09
1943	FBXO5	0.258277862	8.13E-10	8.17E-09
1944	WDR12	0.258086567	8.37E-10	8.41E-09
1945	CEP68	-0.258032368	8.45E-10	8.48E-09
1946	ZMYND11	-0.257992679	8.50E-10	8.52E-09
1947	ACE	-0.257912446	8.60E-10	8.63E-09
1948	PIBF1	-0.257910313	8.61E-10	8.63E-09
1949	NSDHL	-0.257889949	8.63E-10	8.65E-09
1950	SERPINF1	-0.257809173	8.74E-10	8.75E-09
1951	GPD1L	-0.257761285	8.81E-10	8.81E-09
1952	HIPK4	-0.257640621	8.97E-10	8.97E-09
1953	CRISPLD2	-0.257632591	8.98E-10	8.98E-09
1954	SOX4	0.257614606	9.01E-10	9.00E-09
1955	POLR2C	-0.257574364	9.07E-10	9.05E-09
1956	AIFM1	0.257561247	9.08E-10	9.06E-09
1957	ARHGDIA	0.257529438	9.13E-10	9.10E-09
1958	MTM1	-0.257480488	9.20E-10	9.17E-09
1959	ZGRF1	0.257426123	9.28E-10	9.24E-09
1960	CLN5	-0.257412402	9.30E-10	9.26E-09
1961	EFEMP2	-0.257408219	9.30E-10	9.26E-09
1962	CRACR2A	-0.257389215	9.33E-10	9.28E-09
1963	RNF149	0.257376338	9.35E-10	9.29E-09
1964	TMEM51	-0.257342338	9.40E-10	9.34E-09
1965	CHFR	0.257217335	9.58E-10	9.52E-09
1966	ZNF846	-0.257109642	9.74E-10	9.67E-09
1967	LPCAT2	-0.257071475	9.80E-10	9.72E-09
1968	PCGF3	0.257060643	9.81E-10	9.73E-09
1969	PIF1	0.257043888	9.84E-10	9.75E-09
1970	DCUN1D5	0.257015996	9.88E-10	9.79E-09
1971	TRPC3	-0.256989848	9.92E-10	9.83E-09
1972	OSGIN2	0.25697505	9.94E-10	9.84E-09
1973	EYA1	-0.256783473	1.02E-09	1.01E-08
1974	CHKB	0.25673464	1.03E-09	1.02E-08
1975	TBX22	-0.256727049	1.03E-09	1.02E-08
1976	FOXK2	0.256703547	1.04E-09	1.02E-08
1977	GLCCI1	0.256700596	1.04E-09	1.02E-08
1978	FAM169A	-0.256693107	1.04E-09	1.02E-08
1979	EVPL	0.256692075	1.04E-09	1.02E-08
1980	FOXJ2	-0.25665273	1.05E-09	1.03E-08
1981	ADGRG4	-0.256569175	1.06E-09	1.04E-08
1982	CAPZA3	-0.25655446	1.06E-09	1.04E-08
1983	CABP1	-0.256484021	1.07E-09	1.06E-08
1984	IL36RN	0.256464829	1.08E-09	1.06E-08
1985	CD44	-0.256434302	1.08E-09	1.06E-08
1986	NKAIN3	-0.256426816	1.08E-09	1.06E-08
1987	EFNA3	0.256423364	1.08E-09	1.06E-08
1988	PCBP2	0.256378763	1.09E-09	1.07E-08
1989	CCDC14	0.256294118	1.10E-09	1.08E-08
1990	ERO1B	0.256286579	1.11E-09	1.08E-08
1991	FCRLB	-0.256274163	1.11E-09	1.09E-08
1992	RND3	-0.256195776	1.12E-09	1.10E-08
1993	RBMS1	-0.256168896	1.13E-09	1.10E-08
1994	KNTC1	0.256145583	1.13E-09	1.11E-08
1995	TGM1	-0.256094443	1.14E-09	1.11E-08
1996	CTSB	-0.256062205	1.14E-09	1.12E-08
1997	UTP18	0.255814365	1.19E-09	1.16E-08
1998	ZC3H12B	-0.255705359	1.21E-09	1.18E-08
1999	PLCB3	0.255650494	1.22E-09	1.19E-08
[truncated: 17,520 more rows]
